# Supplementary material for: Transcriptomic and Proteomic Approaches to Finding Novel Diagnostic and Immunogenic Candidates in Pneumocystis
Source: mSphere. 2019 Sep 4;4(5):e00488-19. doi: 10.1128/mSphere.00488-19 (PMC6731532; doi:10.1128/mSphere.00488-19)
Supplement: TABLE S1 [file mSphere.00488-19-st001.xlsx]

## Sheet: Sheet1
LOCUS	SYMBOL	SYNOYM	LENGTH	START	STOP	STRAND	NAME	CHROMOSOME	GENOME ONTOLOGY	ENZYME CODE	KEGG	PATHWAY	REACTION	COG	PFAM	OPERON
PNEG_00001			1929	11	1939	-	major surface glycoprotein family protein	1								PF02349.10
PNEG_00002			3635	2084	5718	-	MSG	1								PF12373.3,PF02349.10
PNEG_00003			1452	5917	7368	-	putative COPII-coated vesicle component Erv46 (ERGIC_N & COPIIcoated_ERV superfamilies) *C	1								PF13850.1,PF07970.7
PNEG_00004			4018	7890	11907	+	putative U2 snRNP component (SF3b1 & ARM superfamiles) *C	1								PF08920.5
PNEG_00005			1442	13528	14969	-	PWWP domain-containing protein *C	1								PF00855.12
PNEG_00006			1232	15689	16920	+	18S rRNA biogenesis protein RCL1	1								PF05189.8,PF01137.16
PNEG_00007			6714	17288	24001	+	putative pre-mrna splicing helicase protein *C	1								PF02889.11,PF00270.24,PF04851.10,PF00271.26
PNEG_00008			2089	24349	26546	+	glucose-6-phosphate dehydrogenase	1								PF02781.11,PF00479.17
PNEG_00009			3637	26637	30273	-	PHD finger and BAH domain-containing protein	1								PF01426.13,PF13771.1,PF13831.1,PF13832.1
PNEG_00011			611	32037	32647	-	acyl-CoA-binding protein-like *C	1								PF00887.14
PNEG_00012			1643	33041	34683	+	BAR domain-containing protein *C	1								PF03114.13,PF07653.12,PF00018.23
PNEG_00013			1285	35161	36445	-	elongator complex associated protein Kti2 *C	1								PF08433.5
PNEG_00014			730	36880	37609	+	Fe-S cluster assembly protein SufA (S1-_plectin & Fe-S_biosyn superfamily) *C	1								PF01521.15
PNEG_00015			1260	38566	39825	+	putative G-protein complex alpha subunit GpaA/FadA *C	1								PF00503.15,PF00025.16
PNEG_00016			1598	39957	41554	+	putative F-box domain-containing protein *C	1								PF00646.28,PF12937.2
PNEG_00017			2692	41786	44477	-	DUF1212 family protein *C	1								PF06738.7,PF12821.2
PNEG_00018			1392	44554	45945	-	Unknown hypothetical protein *C	1
PNEG_00019			1324	46499	47822	-	putative mis12-mtw1 family protein *C	1								PF08202.6
PNEG_00020			1515	48262	49776	-	glycine cleavage system T protein	1								PF08669.6,PF01571.16
PNEG_00021			996	50049	51044	-	2,3-diketo-5-methylthio-1-phosphopentane phosphatase, putative *C	1								PF12710.2,PF06888.7
PNEG_00022			882	51866	52747	-	coatomer subunit epsilon *C	1								PF04733.9
PNEG_00023			830	52844	53673	-	putative peroxiredoxin HYR1 *C	1								PF00255.14
PNEG_00024			1021	54742	55762	+	putative mitochondrial outer membrane protein *C	1
PNEG_00025			568	55956	56523	-	60S ribosomal protein *C	1								PF00935.14
PNEG_00026			1011	56610	57620	+	cell division control protein 14 *C	1								PF08045.6
PNEG_00027			1445	57891	59335	-	putative metaphase-anaphase transition protein *C	1								PF02207.15
PNEG_00028			2700	59574	62273	+	putative DNA replication licensing factor mcm2 *C	1								PF07728.9,PF00493.18,PF12619.3,PF01078.16
PNEG_00029			801	62472	63272	+	BUD32 protein kinase *C	1								PF00069.20,PF06293.9
PNEG_00030			1280	63888	65167	+	putative Adapter-related protein complex 1 *C	1								PF12861.2,PF01217.15,PF12678.2
PNEG_00031			2066	66061	68126	+	paxillin-like protein *C	1								PF00412.17
PNEG_00032			779	68293	69071	+	Kinetochore complex Fta4 of Sim4 subunit	1								PF13093.1
PNEG_00033			930	69335	70264	-	repressor-RNA polymerase III Maf1 *C	1								PF09174.5
PNEG_00034			2212	71523	73734	+	Similar to Nucleolar protein 16 *C	1								PF09420.5
PNEG_00035			1429	72358	73786	-	phosphomannose isomerase type I *C	1								PF01238.16
PNEG_00036			778	73832	74609	+	putative dynactin Arp1, subunit p25 *C	1								PF00132.19
PNEG_00037			869	74711	75579	-	putative ADP-ribosylation factor 6 *C	1								PF09439.5,PF00071.17,PF00025.16,PF04670.7,PF08477.8
PNEG_00038			393	76423	76815	-	Unknown hypothetical protein *C	1
PNEG_00039			1066	77091	78156	+	predicted hypothetical protein *C	1
PNEG_00040			1624	78305	79928	-	actin-like protein 2 *C	1								PF00022.14
PNEG_00041			976	80341	81316	+	Z-carotene desaturase	1
PNEG_00042			1288	80725	82012	-	SAGA complex subunit Sgf29	1								PF07039.6
PNEG_00043			669	82553	83221	-	Unknown hypothetical protein	1
PNEG_00044			583	85295	85877	-	small nucleolar ribonucleoprotein SNU13	1								PF01248.21
PNEG_00045			1590	86474	88063	+	glycolipid-anchored surface protein 5 precursor	1								PF02836.12,PF03198.9
PNEG_00046			3353	86657	90032	-	ATP-dependent RNA helicase Dbp5	1								PF00270.24,PF00271.26
PNEG_00047			2792	90195	92986	+	actin polymerization protein Bzz1, putative	1								PF00611.18,PF07653.12,PF00018.23,PF00130.17
PNEG_00048			446	93198	93643	-	mitochondrial import inner membrane translocase subunit TIM9	1								PF02953.10
PNEG_00049			2125	93886	96010	+	Rho GTPase activator (Sac7), putative	1								PF08101.6,PF00620.22
PNEG_00050			1885	96571	98455	+	ZIP Zinc transporter	1								PF02535.17
PNEG_00051			1263	98499	99761	-	Unknown hypothetical protein	1								PF13850.1,PF07970.7
PNEG_00052			1583	99912	101494	-	putative COPII-coated vesicle component Erv41	1								PF00107.21,PF08240.7
PNEG_00053			474	102066	102539	+	putative polyubiquitin	1								PF00240.18,PF01428.11,PF11976.3
PNEG_00054			810	102699	103508	+	Unknown hypothetical protein	1
PNEG_00055			1629	103597	105225	-	Indoleamine 2,3-dioxygenase subfamily	1								PF01231.13
PNEG_00056			657	105695	106351	-	SNARE Slt1 like	1								PF09753.4
PNEG_00057			2814	106562	109375	+	putative RasGEF domain containing protein *C	1								PF00617.14
PNEG_00058			1830	109522	111935	+	putative tubulin gamma chain *C	1								PF00091.20,PF03953.12,PF10644.4
PNEG_00059			2900	109757	112656	-	endonuclease III-like protein (END03c superfamily) *C	1								PF00633.18,PF00730.20
PNEG_00060			928	113139	114066	+	putative GTP cyclohydrolase-2	1								PF00925.15
PNEG_00061			417	114602	115018	-	Unknown hypothetical protein *C	1								PF04418.7
PNEG_00062			1013	115221	116233	+	19S proteasome regulatory subunit Rpn12 *C	1								PF10075.4,PF03399.11
PNEG_00063			1081	116231	117311	-	putative WRDR85 family WD repeat protein (WD40 superfamily)	1								PF00400.27
PNEG_00064			1903	117428	119330	+	Unknown hypothetical protein *C	1
PNEG_00065			3618	120034	123651	-	ATP dependent helicase *C	1								PF13604.1,PF09416.5,PF09848.4,PF13087.1,PF04851.10,PF13086.1,PF13245.1
PNEG_00066			1176	123676	124851	+	U3 snoRNP-associated protein Imp4 *C	1								PF04427.13
PNEG_00067			3068	125272	128339	+	phosphoinositide phospholipase C Plc1 *C	1								PF00387.14,PF09279.6,PF00168.25,PF00388.14
PNEG_00068			5446	128569	134014	+	nucleoporin Nup184 *C	1								PF10487.4
PNEG_00069			5023	133860	138882	-	conserved hypothetical protein *C	1								PF10441.4
PNEG_00070			1336	139026	140361	-	integral peroxisomal membrane peroxin *C	1								PF06398.6
PNEG_00071			1409	140515	141923	-	60S ribosomal protein L5 *C	1								PF14204.1,PF00861.17
PNEG_00072			3423	142368	145790	+	CMGC/DYRK/DYRK2 protein kinase *C	1								PF07714.12,PF00069.20
PNEG_00073			2074	146367	148440	-	ATP-dependent RNA helicase has1 *C	1								PF00270.24,PF13959.1,PF00271.26
PNEG_00074			2578	149627	152204	+	putative FAD/flavin transporter *C	1								PF06011.7
PNEG_00075			1451	152253	153703	+	conserved hypothetical protein *C	1
PNEG_00077			1709	156664	158372	-	protein phosphatase 2A regulatory B subunit *C	1
PNEG_00078			850	159208	160057	-	DNA-directed RNA polymerase complex II subunit Rpb7 *C	1								PF03876.12,PF00575.18
PNEG_00079			3319	160449	163767	+	related to cytoskeleton assembly control protein SLA1 *C	1								PF03983.7,PF07653.12,PF00018.23
PNEG_00080			605	163973	164577	+	50S ribosomal protein L36e	1								PF01158.13
PNEG_00081			2429	165163	167591	-	ATP synthase F1, alpha subunit (RecA-like NTPase superfamily) *C	1								PF00306.22,PF02874.18,PF00006.20
PNEG_00082			2124	167765	169888	-	Cell cycle checkpoint protein rad17 *C	1								PF00004.24,PF00437.15,PF05496.7,PF03215.10
PNEG_00083			2686	170179	172864	+	TTK protein kinase *C	1								PF07714.12,PF00069.20
PNEG_00084			712	172969	173680	-	Unknown hypothetical protein *C	1								PF00829.16
PNEG_00085			1268	173782	175049	+	30S ribosomal protein S8e	1								PF01201.17
PNEG_00086			1121	175308	176428	+	conserved hypothetical protein *C	1								PF07915.8
PNEG_00087			2732	176783	179514	+	adenosine deaminase *C	1								PF00962.17
PNEG_00088			1128	179701	180828	-	Unknown hypothetical protein *C	1								PF04427.13
PNEG_00089			1084	180919	182002	+	Conserved hypothetical protein *C	1								PF07228.7
PNEG_00090			2096	182416	184511	+	putative cytoplasmic dynein *C	1								PF00400.27
PNEG_00091			2765	184714	187478	-	putative transferase *C	1								PF02366.13,PF02815.14
PNEG_00092			1963	187647	189609	+	Unknown hypothetical protein *C	1								PF00400.27,PF08799.6
PNEG_00093			394	189546	189939	-	Conserved hypothetical protein *C	1								PF05680.7
PNEG_00094			1674	190055	191728	-	26S protease regulatory subunit 7 *C	1								PF07728.9,PF00004.24
PNEG_00095			2071	191827	193897	+	T-complex protein 1 subunit delta *C	1								PF00118.19
PNEG_00096			887	194271	195157	+	Similar to DnaJ domain protein *C	1								PF07743.8,PF00226.26
PNEG_00097			2338	195198	197535	+	Succinate dehydrogenase Sdh1 *C	1								PF00890.19,PF02910.15
PNEG_00098			1212	197654	198865	+	YjeF	1								PF01256.12
PNEG_00099			4984	199208	204191	-	Vacuolar protein sorting/targeting protein 10 *C	1
PNEG_00100			731	204418	205148	-	rRNA-processing protein cgr1 *C	1								PF03879.9
PNEG_00101			2074	206299	208372	-	putative transcriptional regulatory protein dep1 protein *C	1								PF08598.6
PNEG_00102			1464	208552	210015	+	RNA-binding protein Nop12 *C	1								PF00076.17,PF14259.1
PNEG_00103			1069	210051	211119	-	hypothetical zinc finger containing protein *C	1								PF10453.4
PNEG_00104			1149	211239	212387	-	bleomycin hydrolase, putative *C	1								PF03051.10
PNEG_00105			724	212534	213257	-	peptidase C1-like family protein bleomycin hydrolase *C	1								PF03051.10
PNEG_00106			562	213599	214160	-	30S ribosomal protein S19	1								PF00203.16
PNEG_00107			1960	214396	216355	+	60s ribosomal protein rla2, P2 *C	1								PF08243.6,PF00428.14
PNEG_00108			1279	216514	217792	+	cystathionine gamma-lyase *C	1								PF01041.12,PF00266.14,PF00155.16,PF01053.15
PNEG_00109			1058	218039	219096	-	putative S-adenosylmethionine-dependent methyltransferase-like protein *C	1
PNEG_00110			1531	219331	220861	+	putative similar to SET domain and MYND-type zinc finger protein 6 *C	1								PF00856.23,PF01753.13
PNEG_00111			1340	220909	222248	-	conserved hypothetical protein *C	1
PNEG_00112			597	222371	222967	+	conserved hypothetical protein	1
PNEG_00113			808	222861	223668	-	putative signal peptidase complex subunit 2 *C	1								PF06703.6
PNEG_00114			1729	223721	225449	+	putative duf850 domain-containing protein *C	1								PF01956.11
PNEG_00115			3761	224809	228569	-	putative DNA repair/transcription protein *C	1								PF12460.3
PNEG_00116			1387	228885	230271	+	putative multidrug resistance UDP-N-acetylglucosamine transporter yea4 *C	1								PF03151.11,PF08449.6
PNEG_00117			1396	230348	231743	-	conserved hypothetical protein	1								PF09814.4
PNEG_00118			2759	232130	234888	-	putative Dynamin-like GTPase Dnm1 *C	1								PF02212.13,PF01031.15
PNEG_00119			1152	235147	236298	-	unknown hypothetical protein	1
PNEG_00120			2540	236474	239040	-	hypothetical protein	1								PF11935.3
PNEG_00121			233	239277	239509	+	putative mRNA cleavage and polyadenylation specificity factor complex subunit Pta1 *C	1
PNEG_00122			2116	240177	242292	+	putative phospholipid scramblase/hypothetical protein *C	1								PF03155.10
PNEG_00123			273	242444	242716	-	alpha-1,3-glucosyltransferase *C	1								PF05051.8
PNEG_00124			1342	242861	244202	+	cytochrome C oxidase copper chaperone Cox17	1								PF13516.1
PNEG_00125			1353	244277	245629	-	ran GAP Rna1 *C	1								PF04658.8
PNEG_00126			1148	246287	247434	-	putative transcription initiation factor TFIID subunit 7 *C	1
PNEG_00127			2984	247723	250706	+	putative di-cis-decaprenylcistransferase *C	1								PF07393.6
PNEG_00128			1222	250768	251989	-	putative exocyst complex component Sec10	1								PF01073.14,PF01370.16,PF02719.10,PF07993.7,PF04321.12,PF13460.1
PNEG_00129			3352	252114	255465	+	3 beta-hydroxysteroid dehydrogenase/delta 5-4- isomerase	1								PF00082.17,PF01483.15
PNEG_00130			1262	255565	256826	+	thioredoxin reductase *C	1								PF07992.9,PF00070.22,PF01946.12
PNEG_00131			2850	256851	259700	-	putative U3 snoRNP protein Nop14	1								PF04147.7
PNEG_00132			975	259931	260905	-	putative glutaredoxin Grx4	1								PF00462.19,PF00085.15
PNEG_00133			747	260973	261719	+	Golgi transport protein Tvp23 *C	1								PF05832.7
PNEG_00134			1499	261849	263347	-	putative Thioredoxin domain containing protein	1								PF13098.1,PF00085.15
PNEG_00135			1141	263533	264673	+	conserved hypothetical protein *C	1								PF04652.11
PNEG_00136			1220	265236	266455	+	putative GATA zinc finger transcription factor (Zinc finger domain)	1								PF00320.22
PNEG_00137			1644	266732	268375	+	putative rRNA processing protein Pwp1 *C	1								PF00400.27
PNEG_00138			3102	268584	271685	-	DUF726 domain protein (DUF726 superfmaily) (conserved in P. jiroveci)	1								PF05277.7
PNEG_00139			1895	272267	274161	+	dihydroorotate oxidase	1								PF01180.16
PNEG_00140			2213	273882	276094	-	putative disulfide isomerase protein	1								PF00085.15,PF13848.1
PNEG_00141			2091	276420	278510	+	Cdc73 family RNA polymerase II accessory factor *C	1								PF05179.9
PNEG_00142			679	277865	278543	-	50S ribosomal protein L35Ae	1								PF01247.13
PNEG_00143			276	279197	279472	-	conserved hypothetical protein	1
PNEG_00144			1103	279539	280641	-	putative peptidase M23	1
PNEG_00145			473	281329	281801	+	putative DNA helicase	1
PNEG_00146			1532	281834	283365	-	putative sorting nexin-4 *C	1								PF09325.5,PF00787.19
PNEG_00147			779	283480	284258	-	putative translocation protein sec66 *C	1								PF09802.4
PNEG_00148			1929	284362	286290	+	putative endoplasmic reticulum and nuclear membrane proteinc Npl4 *C	1								PF05021.10,PF05020.10,PF11543.3
PNEG_00149			1056	286455	287510	+	putative Coiled-coil domain-containing protein 75 *C	1								PF01585.18,PF13821.1
PNEG_00150			2921	288733	291653	-	putative Vps53_N-domain-containing protein	1								PF04100.7
PNEG_00151			518	291804	292321	+	putative NADH-ubiquinone oxidoreductase	1								PF04716.9
PNEG_00152			1142	292564	293705	+	Zinc finger CCCH type domain containing protein *C	1								PF00642.19
PNEG_00153			1303	294033	295335	+	zinc metallopeptidase	1								PF08325.5
PNEG_00154			929	295730	296658	-	ADP ribosylation factor *C	1								PF09439.5,PF01926.18,PF00071.17,PF00025.16,PF08477.8,PF04670.7
PNEG_00155			1201	296895	298095	+	60S acidic ribosomal protein P0 *C	1								PF00466.15,PF00428.14
PNEG_00156			3351	298167	301517	-	putative DNA mismatch repair protein Msh1 *C	1								PF01624.15,PF05192.13,PF00488.16,PF05188.12
PNEG_00157			1641	301658	303298	-	DNAJ domain-containing protein Mas5 *C	1								PF00684.14,PF01556.13,PF00226.26
PNEG_00158			844	303533	304376	-	rRNA-processing protein UTP23 *C	1								PF04900.7
PNEG_00159			1367	304454	305820	-	putative tRNA (guanine-n(7)-)-methyltransferase complex subunit *C	1								PF00400.27
PNEG_00160			1303	305906	307208	+	uroporphyrinogen decarboxylase	1								PF01208.12
PNEG_00161			674	307342	308015	+	3-hydroxyanthranilate 3,4-dioxygenase	1								PF06052.7
PNEG_00162			3843	308960	312802	-	putative cellular morphogenesis protein	1								PF12768.2
PNEG_00163			879	313415	314293	+	40S ribosomal protein S13 *C	1								PF00312.17,PF08069.7
PNEG_00164			483	314313	314795	-	dpy-30 domain-containing protein Sdc1 *C	1								PF05186.8
PNEG_00165			1226	314943	316168	+	N-glycosylase/DNA lyase *C	1								PF07934.7,PF00730.20
PNEG_00166			1193	316296	317488	-	TBC-domain-containing protein *C	1								PF00566.13
PNEG_00167			639	317607	318245	+	putative NuA4 histone acetyltransferase complex subunit *C	1								PF09340.5
PNEG_00168			1927	318861	320787	-	U2 snRNP auxilliary factor *C	1								PF13893.1,PF00076.17,PF14259.1
PNEG_00169			563	320971	321533	+	conserved hypothetical protein *C	1
PNEG_00170			3094	321623	324716	-	Putative WD repeat-containing protein *C	1								PF04003.7,PF00400.27
PNEG_00171			1024	325009	326032	+	Actin-related protein 2/3 complex subunit 2 *C	1								PF04045.9
PNEG_00172			1135	326062	327196	-	conserved hypothetical protein *C	1
PNEG_00173			1123	327704	328826	+	putative t-SNARE component Sec9 *C	1
PNEG_00174			2616	328473	331088	-	conserved hypothetical protein *C	1								PF12632.2
PNEG_00175			1106	331238	332343	+	pyridoxal kinase *C	1								PF08543.7,PF00294.19
PNEG_00176			306	332417	332722	+	unknown hypothetical protein	1
PNEG_00177			1635	332808	334442	-	MRS7 family protein (LETM1-like protein) *C	1								PF07766.8
PNEG_00178			1099	334638	335736	-	proliferating cell nuclear antigen (pcna)	1								PF04139.8,PF02747.10,PF00705.13
PNEG_00179			1305	336104	337408	+	SR-rich pre-mRNA splicing activator *C	1								PF01480.12
PNEG_00180			4665	337793	342457	-	putative karyopherin protein *C	1
PNEG_00181			1847	342681	344527	+	putative dynein light intermediate chain	1								PF05783.6
PNEG_00182			413	344620	345063	-	conserved hypothetical protein	1								PF08583.5
PNEG_00183			3023	345380	348402	+	putative telomere length regulation protein	1								PF10193.4
PNEG_00184			1765	349075	350839	+	similar to RNA binding protein Scw1 (RRM) (conserved in P. jiroveci)	1								PF00076.17,PF14259.1
PNEG_00185			1444	350934	352377	+	putative alpha/beta hydrolase *C	1								PF07819.8
PNEG_00186			1936	352634	354569	-	HAL protein kinase	1								PF07714.12,PF00069.20
PNEG_00187			1345	355080	356424	-	cell division control protein 12 spetin *C	1								PF00735.13
PNEG_00188			728	356799	357526	+	50S ribosomal protein L14	1								PF00238.14
PNEG_00189			515	357554	358068	-	DNA-directed RNA polymerase II subunit I *C	1								PF02150.11,PF01096.13
PNEG_00190			613	358188	358800	+	putative mitochondrial 54S ribosomal protein MNP1 *C	1								PF00542.14
PNEG_00191			655	359047	359701	-	putative domain kinase I gamma subunit *C	1								PF12243.3
PNEG_00192			5118	359981	365098	+	putative anaphase-promoting complex subunit Apc1 *C	1								PF12859.2
PNEG_00193			1183	365181	366363	+	putative mitotic checkpoint protein prcc protein	1								PF10253.4
PNEG_00194			3127	366558	369684	-	putative related to chloride channel protein 3 *C	1								PF00654.15,PF00571.23
PNEG_00195			1513	369743	371255	+	stress activated MAP kinase interacting protein Sin1 *C	1								PF05422.7
PNEG_00196			1322	372460	373781	+	putative TOR signalling pathway protein TipA *C	1								PF04176.8
PNEG_00197			1919	373843	375761	+	putative ubiquinol cytochrome-c reductase assembly protein Cbp3	1								PF03981.7
PNEG_00198			2359	375120	377478	-	putative NOC3p-domain-containing protein *C	1								PF03914.12,PF07540.6
PNEG_00199			1518	377611	379228	+	putative transcription factor TFIIE alpha subunit *C	1								PF02002.12
PNEG_00200			1616	379323	380938	-	putative lectin family integral membrane protein *C	1								PF03388.8
PNEG_00201			3334	381021	384354	+	putative GTP binding protein (Bud4) *C	1								PF00169.24,PF08174.6
PNEG_00202			992	384402	385393	-	conserved hypothetical protein *C	1								PF08228.6
PNEG_00203			1662	385471	387132	-	tRNA pseudouridine synthase *C	1								PF01416.15
PNEG_00204			685	387338	388022	+	probable NIP7-required for efficient 60S ribosome subunit biogenesis *C	1								PF03657.8
PNEG_00205			2166	388124	390289	-	putative Similar to Signal recognition particle 72 kDa protein *C	1								PF08492.7
PNEG_00206			1618	390351	391968	+	putative ATP-dependent RNA helicase mrh4,mitochondrial *C	1								PF00270.24,PF04851.10,PF00271.26
PNEG_00207			852	392142	392993	+	putative metalloprotease ATP23 *C	1								PF09768.4
PNEG_00208			495	393336	393830	+	putative mediator complex subunit Srb6 *C	1								PF06179.7
PNEG_00209			878	393890	394767	+	dihydrofolate reductase	1								PF00186.14
PNEG_00210			772	395108	395879	-	pre-mRNA splicing factor *C	1								PF03660.9
PNEG_00211			804	395910	396713	+	putative pinin/SDK/memA domain-containing protein *C	1								PF04696.8
PNEG_00212			1774	397079	398852	+	putative CTD-binding SR-like protein rA9	1								PF12678.2,PF00628.24,PF13639.1
PNEG_00213			1312	399453	400764	-	putative cofilin/tropomyosin-type actin-binding protein, partial *C	1								PF00241.15
PNEG_00214			947	401047	401993	+	putative 50S ribosomal subunit L30 *C	1								PF00293.23,PF11788.3
PNEG_00215			505	402026	402530	-	putative cysteine-rich PDZ-binding protein *C	1								PF10235.4
PNEG_00216			1605	402729	404333	+	ketoacyl synthase domain-containing protein *C	1								PF00109.21,PF00108.18,PF02801.17
PNEG_00217			5222	403262	408483	-	phospholipid-transporting ATPase, putative	1								PF00122.15,PF12710.2,PF13246.1,PF00702.21,PF08282.7
PNEG_00218			1320	409202	410521	+	putative SAGA complex subunit Sgf73 *C	1								PF08313.7
PNEG_00219			1448	410769	412216	+	AUR protein kinase	1								PF07714.12,PF00069.20
PNEG_00220			1775	411594	413368	-	exosome subunit Rrp45 *C	1								PF01138.16,PF03725.10
PNEG_00221			982	413643	414624	+	Cwf15/Cwc15 cell cycle control *C	1								PF04889.7
PNEG_00222			3442	415113	418554	-	putative Chloride channel voltage gated *C	1								PF00654.15
PNEG_00223			678	419119	419796	-	putative Ste14p *C	1
PNEG_00224			2032	419944	421975	-	putative duf1941 family protein *C	1								PF05536.6
PNEG_00225			673	422137	422809	+	peptidyl-prolyl cis-trans isomerase NIMA-interacting 1 *C	1								PF13616.1,PF00397.21,PF00639.16
PNEG_00226			1925	423132	425056	+	dolichyl glycosyltransferase *C	1								PF03155.10
PNEG_00227			1720	425123	426842	-	Polyadenylation factor subunit 2 *C	1								PF00400.27
PNEG_00228			1231	427467	428697	+	phosphatidylinositol transporter *C	1								PF13716.1,PF00650.15
PNEG_00229			938	428876	429813	-	conserved hypothetical protein *C	1								PF08641.7
PNEG_00230			1806	430334	432139	+	putative DnaJ and TPR domain protein *C	1								PF13414.1,PF00515.23,PF07719.12,PF00226.26,PF13181.1,PF13371.1,PF13174.1
PNEG_00231			2720	432276	434995	-	putative N-acetylglucosaminyl transferase component Gpi1	1								PF05024.10
PNEG_00232			431	435217	435647	-	putative 50S ribosomal protein L35 *C	1								PF01632.14
PNEG_00233			2797	435754	438550	+	putative exosome subunit Rrp6 *C	1								PF01612.15,PF08066.7,PF00570.18
PNEG_00234			577	438552	439128	-	conserved hypothetical protein *C	1								PF08576.5
PNEG_00235			2767	439916	442682	+	Rho GTPase activation protein *C	1								PF00616.14,PF03836.10
PNEG_00236			1085	442806	443890	+	ammecr1 family protein *C	1								PF01871.12
PNEG_00237			950	444649	445598	-	putative 37s ribosomal protein mrp4 protein *C	1								PF00318.15
PNEG_00238			1927	446329	448255	-	putative glutamyl-tRNA amidotransferase beta subunit *C	1								PF02637.13,PF02934.10
PNEG_00239			3673	448763	452435	-	putative anucleate primary sterigmata protein B *C	1								PF12808.2,PF07989.6
PNEG_00240			686	452579	453264	-	SMAD/FHA domain-containing protein *C	1								PF00498.21
PNEG_00241			2667	453459	456125	+	putative NUP37 family WD repeat protein *C	1								PF00400.27
PNEG_00242			2123	455039	457161	-	putative RNA processing protein Grc3	1								PF06807.9,PF03205.9
PNEG_00243			742	457246	457995	+	putative diablo like protein *C	1
PNEG_00244			516	458054	458569	-	Prefoldin *C	1								PF01920.15
PNEG_00245			1703	458788	460490	+	potential vacuolar sorting ATPase	1								PF07728.9,PF00004.24,PF05496.7,PF09336.5
PNEG_00246			1764	461098	462861	+	putative ribosomal N-lysine methyltransferase 3-like *C	1								PF00856.23
PNEG_00247			1978	463399	465376	-	putative cysteine proteinase *C	1								PF02148.14,PF00443.24,PF13423.1
PNEG_00248			1432	466728	468159	-	26S proteasome regulatory subunit N9 *C	1								PF01399.22
PNEG_00249			1496	468475	469970	+	NAD dependent epimerase/dehydratase *C	1								PF01073.14,PF01370.16,PF05368.8,PF04321.12,PF13460.1
PNEG_00250			2620	470957	473576	+	iron-sulfur clusters transporter atm1	1								PF00664.18,PF03193.11,PF00005.22
PNEG_00251			3008	474079	477086	-	vacuole-associated enzyme activator complex component (Vac14) *C	1								PF12755.2,PF02985.17,PF11916.3
PNEG_00252			2317	477309	479625	+	putative DUF1630-domain-containing protein	1								PF07792.7
PNEG_00253			3125	480112	483236	-	Plexkstrin homology domain protein (similar to P JIROVECI)	1								PF00169.24
PNEG_00254			2600	483383	485982	-	threonyl-tRNA synthetase *C	1								PF02824.16,PF00587.20,PF07973.9,PF03129.15
PNEG_00255			669	486411	487079	+	snoRNP pseudouridylase complex protein Gar1 *C	1								PF04410.9
PNEG_00256			969	487282	488250	+	CDP-diacylglycerol--serine O-phosphatidyltransferase *C	1								PF01066.16
PNEG_00257			543	489922	490464	-	ribosomal protein rpl30 *C	1								PF01248.21
PNEG_00258			486	492377	492862	-	putative rna binding protein pym protein	1								PF09282.5
PNEG_00259			6492	493680	500171	+	putative N-end-recognizing protein Ubr1 *C	1								PF02617.12,PF02207.15
PNEG_00260			3782	500797	504578	+	pre-mRNA-splicing factor ATP-dependent RNA helicase PRP2 *C	1								PF00270.24,PF04408.18,PF07717.11,PF00271.26
PNEG_00261			1217	504596	505812	-	GPN-loop GTPase 2 *C	1								PF03029.12
PNEG_00262			1359	506059	507417	+	tyrosyl-tRNA synthetase	1								PF00579.20
PNEG_00263			2857	507640	510497	+	putative muskelin-like protein *C	1								PF13418.1,PF13415.1,PF06588.6,PF01344.20
PNEG_00264			8347	512729	521075	+	putative similar to U3 small nucleolar RNA-assicated protein 20 *C	1								PF07539.7
PNEG_00265			2773	521268	524040	-	putative DUF221 domain containing protein *C	1								PF02714.10,PF12621.3,PF13967.1
PNEG_00266			689	524669	525357	+	50S ribosomal protein L10e *C	1								PF00252.13
PNEG_00267			1055	526693	527747	-	putative RNA binding protein *C	1								PF13893.1,PF00076.17,PF14259.1
PNEG_00268			454	529863	530316	-	NADH-ubiquinone oxidoreductase *C	1								PF10276.4
PNEG_00269			960	531699	532658	-	Ino80 complex subunit Iec1 with zinc finger *C	1
PNEG_00270			1166	534020	535185	-	putative WD40 repeat-like protein *C	1								PF00400.27
PNEG_00272			1168	401	1568	-	pyridoxine biosynthesis protein pyroA	2								PF01680.12,PF05690.9
PNEG_00274			742	2060	2801	-	putative pyridoxine syntehsis protein PDX2	2								PF01174.14,PF07685.9
PNEG_00275			907	5021	5927	+	putative DNA-directed RNA polymerase III complex subunit Rpc37 *C	2								PF04801.8
PNEG_00276			1963	5375	7337	-	putative WD domain-containing peptide	2								PF00400.27
PNEG_00277			3700	7462	11161	+	putative Damaged DNA binding protein 1A isoform 1 *C	2								PF03178.10,PF10433.4
PNEG_00278			1334	11478	12811	-	translation intiation factor eIF-2B subunit alpha *C	2								PF01008.12
PNEG_00279			947	13328	14274	+	RAS small monomeric GTPase RasA	2								PF00071.17,PF08477.8,PF00025.16,PF00009.22
PNEG_00280			625	15064	15688	+	COPI associated protein	2								PF08507.5
PNEG_00281			1221	16177	17397	-	putative WD40 repeat-like protein *C	2								PF00400.27
PNEG_00282			3018	17510	20527	-	putative calcium channel family transporter YVC1	2
PNEG_00283			1068	21683	22750	-	putative inositol metabolism protein Opi10 *C	2								PF05603.7
PNEG_00284			2415	22783	25197	+	unnamed protein product *C	2
PNEG_00285			781	26079	26859	+	ER-derived vesicles protein ERV14 *C	2								PF03311.9
PNEG_00286			686	27580	28265	-	putative mitochondrial import receptor subunit (Tom20) *C	2								PF02064.10
PNEG_00287			2253	28377	30629	+	putative Similar to Exocyst complex component exo84 *C	2								PF08700.6,PF06148.6
PNEG_00288			500	31057	31556	+	cytosolic thioredoxin Trx1 *C	2								PF13098.1,PF13905.1,PF00085.15
PNEG_00289			1458	32663	34120	-	unknown hypothetical protein	2
PNEG_00290			3878	34286	38163	-	putative importin beta-5 protein	2								PF08389.7,PF03810.14
PNEG_00291			973	38313	39285	+	putative SNARE complex subunit *C	2
PNEG_00292			917	39636	40552	-	unnamed protein product *C	2
PNEG_00293			1136	41589	42724	+	putative PAXNEB protein superfamily *C	2								PF05625.6
PNEG_00294			2723	42961	45683	+	putative AP-3 complex subunit beta-like protein	2								PF01602.15
PNEG_00295			1863	46151	48013	-	putative RNA binding family protein (RNA recognition motif) *C	2								PF13893.1,PF00076.17,PF14259.1
PNEG_00296			1438	48138	49575	+	serine/threonine-protein phosphatase 4 catalytic subunit *C	2								PF00149.23
PNEG_00297			1615	49632	51246	-	putative mRNA cleavage and polyadenylation specificity factor complex subunit *C	2								PF06807.9,PF03205.9
PNEG_00298			3940	51460	55399	-	AGC/PKC protein kinase	2								PF07714.12,PF00433.19,PF00069.20,PF02185.11,PF00130.17
PNEG_00299			892	55987	56878	-	putative vacuolar iron transporter CARUB *C	2								PF01988.14
PNEG_00300			474	58153	58626	-	DNA polymerase delta, subunit 4	2								PF04081.8
PNEG_00301			1455	59111	60565	-	putative dolichyl mannosyltransferase protein *C	2								PF05208.8
PNEG_00302			2527	60610	63136	-	putative cytoplasmic proline-tRNA ligase Prs1 *C	2								PF09180.6,PF00587.20,PF04073.10,PF03129.15
PNEG_00303			2027	63284	65310	+	chaperonin-containing T-complex alpha subunit Cct1 (Thermosome chaperone domain) *C	2								PF00118.19
PNEG_00304			1260	65515	66774	+	conserved hypothetical protein *C	2
PNEG_00305			467	67236	67738	-	DNA-directed RNA polymerase I *C	2								PF03870.10
PNEG_00306			2439	67915	70353	+	ubiquitin-like 1-activating enzyme E1 B *C	2								PF02134.16,PF00899.16,PF10585.4
PNEG_00307			1938	70237	72174	-	putative transcription factor TFIIA complex small subunit *C	2								PF13561.1,PF02268.11,PF02751.9,PF08659.5,PF00106.20
PNEG_00308			841	72398	73238	+	Vacuolar ATP synthase 22 kDa proteolipid subunit *C	2								PF00137.16
PNEG_00309			3382	74666	78170	+	putative Leucine carboxyl methyltransferase family *C	2								PF08007.7,PF13621.1,PF04072.9
PNEG_00310			962	78190	79151	-	putative arginine metabolism regulation protein III *C	2								PF03770.11
PNEG_00311			2865	79317	82181	-	putative spindle pole body-associated protein sad1 *C	2								PF07738.8
PNEG_00312			919	82993	83911	-	putative TRNA-splicing endonuclease subunit sen34 *C	2								PF01974.12
PNEG_00313			1125	84322	85446	-	putative apses transcription factor protein *C	2
PNEG_00314			2042	85683	87724	+	ubiquinol-cytochrome c reductase iron-sulfur subunit *C	2								PF05546.6,PF02921.9,PF00355.21
PNEG_00315			1377	89279	90655	+	serine/threonine-protein phosphatase PP2A-2 catalytic subunit *C	2								PF00149.23
PNEG_00316			2878	90908	93785	-	voltage gated chloride channel *C	2								PF00654.15,PF00571.23
PNEG_00317			574	93976	94549	+	Histone-like transcription factor *C	2								PF00808.18
PNEG_00318			608	94813	95420	-	30S ribosomal protein S12	2								PF00164.20
PNEG_00320			2359	95963	98321	-	ribosome biogenesis ATPase, Arb family ABCF2-like	2								PF00005.22,PF12848.2
PNEG_00321			2553	99019	101571	+	putative topisomerase II associated protein *C	2								PF09770.4
PNEG_00322			404	101698	102101	+	putative RNA polymerase II transcription elongation factor *C	2								PF03931.10
PNEG_00323			1360	102179	103538	-	putative tRNA-splicing endonuclease subunit sen54 *C	2								PF12928.2
PNEG_00324			1575	103633	105207	-	putative SUMO deconjugating enzyme Ulp1 *C	2								PF02902.14
PNEG_00325			1272	105754	107025	+	putative PI31 proteasome regulator *C	2								PF08577.6,PF11566.3
PNEG_00326			2028	107253	109280	-	SCF ubiquitin ligase complex subunit Skp1 *C	2								PF01466.14,PF07542.6,PF03931.10
PNEG_00327			956	109536	110491	-	mannose-6-phosphate receptor/autophagy receptor *C	2								PF09451.5
PNEG_00328			540	111194	111733	+	translation initiation factor eIF1 *C	2								PF01253.17
PNEG_00329			2532	112375	114906	+	putative Similar to ATP-dependent DNA helicase Q-like 3 *C	2								PF00270.24,PF00271.26
PNEG_00330			2073	115210	117282	-	putative golgi matrix protein *C	2								PF10375.4
PNEG_00331			409	118138	118546	+	iron sulfur cluster assembly protein*C	2								PF01592.11
PNEG_00332			7843	118666	126508	-	phosphatidylinositol kinase Tor2 *C	2								PF00454.22,PF02260.15,PF02259.18,PF13513.1,PF11865.3,PF08771.6,PF13646.1
PNEG_00333			1817	127256	129072	+	transcription factor TFIIH complex subunit Tfb2	2								PF03849.9
PNEG_00334			4996	129142	134137	-	putative similar to DEAD helicases superfamily protein *C	2								PF13087.1,PF13086.1,PF13245.1
PNEG_00335			2185	134219	136403	+	putative guanylate kinase	2								PF11957.3
PNEG_00336			884	136640	137523	+	vacuolar assembly protein DID2 *C	2								PF03357.16
PNEG_00337			285	137711	137995	+	C2H2 finger domain protein *C	2								PF12874.2,PF12171.3
PNEG_00338			401	138052	138452	+	putative valyl-tRNA synthase *C	2
PNEG_00339			670	138630	139299	+	signal peptidase I	2								PF00717.18
PNEG_00340			1261	139530	140790	+	putative Alcohol dehydrogenase superfamily zinc-containing *C	2								PF00107.21
PNEG_00341			1956	140751	142706	-	putative Glutamyl-tRNA amidotransferase, A subunit *C	2								PF01425.16
PNEG_00342			634	142749	143382	+	putative trna-specific adenosine deaminase subunit tad2 protein *C	2								PF00383.17
PNEG_00343			3269	143890	147158	+	6-phosphofructokinase *C	2								PF00365.15
PNEG_00344			1611	147224	148834	+	pyruvate dehydrogenase E1 component subunit beta *C	2								PF02779.19,PF02780.15
PNEG_00345			399	148984	149382	+	putative mitochondrial zinc maintenance protein *C	2
PNEG_00346			1407	149509	150915	-	putative RNA-binding protein Cwf5	2								PF13893.1,PF00076.17
PNEG_00347			811	150960	151770	+	putative 54S ribosomal protein L28 *C	2								PF09812.4
PNEG_00348			3087	151034	154120	-	putative eukaryotic translation initiation factor 3 subunit protein *C	2								PF01399.22,PF05470.7
PNEG_00349			2641	154460	157100	-	CMGC/DYRK/YAK protein kinase *C	2								PF07714.12,PF00069.20
PNEG_00350			4180	157160	161339	+	SNF2 family helicase Rhp26 *C	2								PF00176.18,PF00271.26
PNEG_00351			2177	161431	163607	-	putative biotin apo-protein ligase *C	2								PF09825.4,PF03099.14
PNEG_00352			284	163670	163953	+	putative respiratory chain complex assembly protein	2
PNEG_00353			1770	164252	166021	-	eukaryotic translation initiation factor 3 subunit-like protein	2								PF10255.4
PNEG_00354			874	166735	167608	-	DNA topoisomerase III alpha *C	2
PNEG_00355			1439	167682	169120	-	potential Ribosome biogenesis protein *C	2								PF12756.2
PNEG_00356			3613	169356	172968	+	Mating-type switching protein swi1	2								PF05029.8,PF04821.9
PNEG_00357			1616	173181	174796	+	mannose-1-phosphate guanyltransferase *C	2								PF00483.18,PF00132.19
PNEG_00358			795	174747	175541	-	riboflavin kinase	2								PF01687.12
PNEG_00359			1331	175764	177094	+	CMGC/CDK/CDC2 protein kinase *C	2								PF07714.12,PF00069.20
PNEG_00360			2259	177378	179636	+	putative ER protein folding protein *C	2								PF05346.6
PNEG_00361			1334	179947	181280	-	phosphatidylinositol N-acetylglucosaminyltransferase subunit C (PIG-C) (GPI2 superfamily) *C	2								PF06432.6
PNEG_00362			639	181506	182144	+	methionine-R-sulfoxide reductase	2								PF01641.13
PNEG_00363			356	182538	182893	-	putative Gem-associated protein 7 *C	2								PF11095.3
PNEG_00364			3886	182963	186848	-	putative KH domain-containing protein villin *C	2								PF13014.1,PF00013.24
PNEG_00365			1815	187375	189189	-	putative Hsk1-Dfp1 kinase complex regulatory subunit Dfp1 *C	2								PF08630.5,PF00533.21,PF07535.7
PNEG_00366			1896	189549	191444	-	putative Arginase/deacetylase *C	2								PF00850.14
PNEG_00367			3122	192095	195216	+	COPI vesicle coat beta' subunit *C	2								PF00400.27,PF04053.9
PNEG_00368			1086	195397	196482	-	unnamed protein product *C	2
PNEG_00369			2392	197574	199965	+	unnamed protein product *C	2								PF11626.3
PNEG_00370			626	200221	200846	+	putative putative zinc finger ring-type protein *C	2								PF13639.1,PF12678.2,PF13923.1
PNEG_00371			1500	200924	202423	-	Cytochrome c oxidase assembly protein COX15 *C	2								PF02628.10
PNEG_00372			636	202747	203382	+	putative roadblock domain-containing protein 3 *C	2
PNEG_00373			930	203878	204807	+	60S ribosomal protein L6 *C	2								PF01159.14
PNEG_00374			689	205072	205760	-	TIM23 translocase complex subunit Tim17 *C	2								PF02466.14
PNEG_00375			669	205943	206611	-	putative caffeine-induced death protein Cid2 *C	2								PF09774.4
PNEG_00376			1381	206746	208126	-	ATP synthase F1, gamma subunit	2								PF00231.14
PNEG_00377			539	208490	209028	+	putative OPA3-domain-containing protein *C	2								PF07047.7
PNEG_00378			498	209411	209908	-	CCAAT-binding protein subunit HAP3 *C	2								PF00808.18,PF00125.19
PNEG_00379			3206	210173	213378	-	DNA topoisomerase I *C	2								PF01028.15,PF02919.10,PF14370.1
PNEG_00380			2588	213449	216036	+	PLK protein kinase *C	2								PF07714.12,PF00069.20,PF00659.13
PNEG_00381			4582	216861	221442	-	putative Sin3p-Rpd3p histone-deacetylase complex, DNA binding subunit *C	2								PF08295.7,PF02671.16
PNEG_00382			617	222518	223134	-	putative endochitinase	2
PNEG_00383			1585	223699	225283	-	putative zinc ion transporter Zhf1 *C	2								PF01545.16
PNEG_00384			1820	225401	227220	+	putative alpha-1,6-mannosyltransferase subunit *C	2								PF03901.12
PNEG_00385			1688	228388	230075	-	NADH dehydrogenase (quinone), D subunit	2								PF00346.14
PNEG_00386			1323	230135	231457	+	DNA-directed RNA polymerases I and III subunit RPAC1 *C	2								PF01193.19,PF01000.21
PNEG_00387			1583	231699	233281	+	NEDD8 activating enzyme *C	2								PF08825.5,PF02134.16,PF00899.16,PF10585.4,PF01488.15
PNEG_00388			3616	232080	235695	-	putative vacuolar protein sorting-associated protein 33a protein *C	2								PF00995.18
PNEG_00389			1947	235881	237827	+	histidyl-tRNA synthetase	2								PF13393.1,PF00587.20,PF03129.15
PNEG_00390			3768	237950	241717	+	myosin I heavy chain *C	2								PF00063.16,PF06017.8,PF07653.12,PF00018.23
PNEG_00391			2373	242308	244680	+	STE/STE20/YSK protein kinase Nak1 *C	2								PF07714.12,PF00069.20
PNEG_00392			490	245147	245636	+	putative transmembrane protein 14	2								PF03647.8
PNEG_00393			1383	245934	247316	+	CAMK/CAMK1/CAMK1-CMK protein kinase *C	2								PF07714.12,PF00069.20
PNEG_00394			1725	247429	249153	-	putative ubiquinone biosynthesis monooxgenase	2								PF08491.5,PF01494.14
PNEG_00395			530	249215	249744	+	cell death regulator DAD1*C	2								PF02109.11
PNEG_00396			3734	249804	253537	-	putative lysine-specific histone demethylase *C	2								PF04433.12,PF01593.19,PF13450.1,PF00505.14
PNEG_00397			2022	253697	255718	-	putative RNA polymerase I-specific transcription initiation factor rrn3 *C	2								PF05327.6
PNEG_00398			2345	255765	258109	-	putative Bromodomain-containing protein *C	2								PF00439.20
PNEG_00399			569	258522	259090	+	cyclin-dependent protein kinase regulatory subunit Suc1 *C	2								PF01111.14
PNEG_00400			1416	259481	260896	+	putative membrane glycoprotein spo14	2								PF00400.27
PNEG_00401			1643	261194	262836	+	putative ubiquitin thiolesterase *C	2								PF00443.24,PF13423.1
PNEG_00402			384	263302	263685	-	Yos1-like protein *C	2								PF08571.5
PNEG_00403			1407	263806	265212	+	putative dynactin subunit *C	2								PF04912.9
PNEG_00404			1260	265282	266541	+	putative putative ebs-bah-phd domain-containing protein *C	2								PF01426.13
PNEG_00405			1310	267080	268389	-	inorganic pyrophosphatase *C	2								PF00719.14
PNEG_00406			1234	268651	269884	+	tRNA dihydrouridine synthase Dus2 *C	2								PF01207.12
PNEG_00407			963	270300	271262	-	putative sec20 domain protein *C	2								PF03908.8
PNEG_00408			1677	271597	273273	+	putative autophagy protein Apg6 *C	2								PF04111.7
PNEG_00409			1293	273671	274963	+	putative RING-8 protein *C	2								PF12861.2,PF13639.1,PF12678.2,PF13923.1,PF00097.20
PNEG_00410			3504	275235	278738	-	alanyl-tRNA synthetase	2								PF01411.14,PF07973.9,PF02272.14
PNEG_00411			673	278867	279539	+	putative transcription regulator *C	2
PNEG_00412			1070	279770	280839	-	conserved hypothetical protein *C	2								PF12572.3
PNEG_00413			5031	281019	286049	+	putative vacuolar assembly/sorting protein VPS8 *C	2								PF12816.2
PNEG_00414			1288	286186	287473	-	conserved hypothetical protein *C	2								PF10295.4
PNEG_00415			858	287537	288394	+	peptidyl-prolyl cis-trans isomerase *C	2								PF00160.16
PNEG_00416			1187	288672	289858	-	conserved hypothetical protein *C	2								PF12955.2
PNEG_00417			1397	290130	291526	-	conserved hypothetical protein *C	2
PNEG_00418			1004	291631	292634	+	conserved hypothetical protein *C	2								PF09749.4
PNEG_00419			927	293041	294012	-	putative ribonuclease P/MRP protein subunit RPP1 *C	2								PF01876.11
PNEG_00420			1597	294164	295760	+	CMGC/CK2 protein kinase *C	2								PF07714.12,PF00069.20,PF01636.18
PNEG_00421			3638	296092	299729	+	valyl-tRNA synthetase	2								PF00133.17,PF09334.6,PF13603.1,PF08264.8
PNEG_00422			336	300329	300664	-	putative aTP-dependent DNA helicase replicase	2
PNEG_00423			248	300934	301181	+	putative anaphase-promoting complex subunit Hcn1	2								PF10471.4
PNEG_00424			4325	301455	305779	-	putative TATA-binding protein associated factor Taf2 *C	2								PF01433.15
PNEG_00425			3639	305902	309540	-	nucleolar ATPase Kre33	2								PF13718.1,PF05127.9,PF13725.1,PF08351.6
PNEG_00426			2619	309665	312283	-	heat shock protein, ribosome associated molecular chaperone Sks2	2								PF00012.15,PF06723.8
PNEG_00427			846	312370	313215	+	putative thioredoxin-like protein *C	2								PF13462.1
PNEG_00428			1491	314903	316393	-	acetyl-CoA C-acetyltransferase Erg10 *C	2								PF02803.13,PF00108.18
PNEG_00429			3647	316462	320108	+	putative 116 kDa U5 small nuclear ribonucleoprotein component *C	2								PF01926.18,PF03144.20,PF03764.13,PF00679.19,PF08477.8,PF00009.22
PNEG_00430			443	320416	320858	-	small nuclear ribonucleoprotein *C	2								PF01423.17
PNEG_00431			1754	321407	323160	+	putative endoplasmic oxidoreductin-1 *C	2								PF04137.10
PNEG_00432			1449	323240	324688	-	conserved hypothetical protein *C	2
PNEG_00433			510	325195	325704	-	putative chaperonin *C	2
PNEG_00434			958	325795	326752	+	conserved hypothetical protein *C	2
PNEG_00435			1002	326676	327677	-	putative ribosome recycling factor domain-containing protein	2								PF01765.14
PNEG_00436			2091	327873	329963	-	putative lysosomal cobalamin transporter	2
PNEG_00437			534	330031	330564	+	putative oxidoreductase	2
PNEG_00438			5053	330780	335832	+	putative cleavage factor one Cft1	2								PF03178.10
PNEG_00439			993	335981	336973	+	putative F-actin-capping protein subunit beta *C	2								PF01115.12
PNEG_00440			1134	337129	338262	+	transcription elongation factor S-II	2								PF07500.9,PF01096.13,PF08711.6
PNEG_00441			1606	338430	340035	-	putative DUF185-domain-containing protein *C	2								PF02636.12
PNEG_00442			1121	340137	341257	-	putative CENP-A chaperone Scm3 *C	2								PF10384.4
PNEG_00443			3504	341450	344953	-	helicase SWR1 *C	2								PF00176.18,PF00271.26
PNEG_00444			372	345137	345508	+	Vacuolar ATPase assembly integral membrane protein VMA21	2								PF09446.5
PNEG_00445			1453	345849	347301	+	putative carboxylesterase-mitochondrial 37S ribosomal protein YmS2 *C	2								PF12697.2,PF12695.2
PNEG_00446			2294	347371	349664	+	similar to calnexin (calreticulin family member)	2								PF00262.13
PNEG_00447			2683	349668	352350	-	spliceosome assembly factor (TPR superfamily) *C	2								PF02184.11
PNEG_00448			1509	352953	354461	-	putative replication factor C subunit 2 *C	2								PF00004.24,PF13177.1,PF05496.7,PF03215.10,PF08542.6
PNEG_00449			645	354515	355252	+	unknown hypothetical protein (Fungal domain of unknown function) *C	2								PF08508.5
PNEG_00450			566	355603	356168	-	conserved hypothetical protein *C	2								PF12720.2
PNEG_00451			2849	356377	359225	-	ATP-dependent DNA helicase *C	2								PF00270.24,PF04851.10,PF00271.26
PNEG_00452			1640	359243	360882	-	oxysterol binding protein (DEAD-helicase domain)	2								PF00270.24,PF00271.26
PNEG_00453			440	361500	361939	+	putative TRNA-splicing endonuclease *C	2
PNEG_00454			5958	361993	367950	+	putative TRNA-splicing endonuclease *C	2								PF12726.2,PF13087.1,PF13086.1,PF13245.1
PNEG_00455			4322	368439	372760	-	ubiquitin-protein ligase E3 *C	2								PF00400.27
PNEG_00456			602	372931	373590	+	E2 ubiquitin-conjugating protein UBC13 *C	2								PF00179.21
PNEG_00457			597	374020	374616	-	60S ribosomal protein L24a *C	2								PF01246.15
PNEG_00458			933	375101	376033	+	kinetochore protein Mis18 *C	2
PNEG_00459			307	376119	376425	-	putative cargo transport protein ERV29	2								PF07960.6
PNEG_00460			3331	376610	379940	+	putative HCP-like protein *C	2								PF08238.7
PNEG_00461			408	380084	380491	-	NADH-ubiquinone oxidoreductase 105 kDa subunit *C	2								PF05047.11
PNEG_00462			599	380658	381256	+	UPF0041 protein	2								PF03083.11,PF03650.8
PNEG_00463			1486	381464	382949	-	phospholipid-binding protein *C	2
PNEG_00464			914	382959	383872	+	lysophospholipase II *C	2								PF12695.2,PF02230.11
PNEG_00465			2168	384168	386335	+	putative WH1-domain-containing protein *C	2								PF00786.23,PF00568.18
PNEG_00466			678	386482	387159	+	nascent polypeptide-associated complex subunit *C	2								PF01849.13
PNEG_00467			2397	387675	390104	+	putative Epithelial splicing regulatory protein 2	2								PF13920.1,PF14259.1
PNEG_00468			918	390805	391722	-	Peptidyl-prolyl cis-trans isomerase ppi1 *C	2								PF00160.16
PNEG_00469			2680	392310	394989	-	2-dehydropantoate 2-reductase *C	2								PF02558.11,PF08546.6
PNEG_00470			1076	395870	396945	-	ww domain binding protein 11 (Wbp11 & NpwBP superfamilies)	2								PF09429.5,PF12622.2
PNEG_00471			1355	397934	399288	-	nucleoporin Nup40 *C	2								PF05172.8
PNEG_00472			1890	399512	401401	+	NEK protein kinase *C	2								PF07714.12,PF00069.20
PNEG_00473			447	402362	402808	-	N-acetyltransferase NAT13 *C	2								PF12568.3,PF13420.1,PF00583.19,PF13508.1,PF13673.1
PNEG_00474			2021	403250	405272	-	TRP-like ion channel protein *C	2								PF06011.7
PNEG_00475			945	405672	406616	-	kinetochore protein Mal2 *C	2								PF09496.5
PNEG_00476			1587	406786	408372	-	SAGA complex subunit Spt20	2								PF12090.3
PNEG_00477			2605	408607	411342	-	mRNA cleavage and polyadenylation specificity factor complex subunit Ysh1 *C	2								PF00753.22,PF13483.1,PF12706.2,PF11718.3,PF10996.3,PF07521.7
PNEG_00478			1710	411402	413111	+	translation initiation factor eIF-2B subunit gamma *C	2								PF00483.18,PF00132.19
PNEG_00479			623	413118	413740	-	tRNA-splicing endonuclease subunit Sen15 *C	2								PF09631.5
PNEG_00480			2439	413815	416331	+	Ribonuclease P/MRP subunit POP1 *C	2								PF06978.6,PF08170.7
PNEG_00481			4118	416432	420549	+	P-loop containing nucleoside triphosphate hydrolase *C	2								PF02463.14,PF13476.1
PNEG_00482			1009	420616	421624	-	exosome complex exonuclease RRP43 *C	2								PF01138.16,PF03725.10
PNEG_00483			516	422238	422753	-	Dynein light chain like	2								PF03259.12
PNEG_00484			1593	423107	424699	+	thyroid receptor interacting protein *C	2								PF06221.8
PNEG_00485			584	424974	425557	+	deoxyuridine 5'-triphosphate nucleotidohydrolase	2								PF00692.14
PNEG_00486			790	425787	426576	-	SAGA complex subunit Sgf11	2								PF08209.6
PNEG_00487			1209	428504	429712	+	putative c2h2 finger domain protein *C	2								PF13894.1,PF00096.21,PF13465.1
PNEG_00488			2686	430262	432947	+	CAMK/CAMKL/GIN4 protein kinase *C	2								PF07714.12,PF00069.20
PNEG_00489			1765	433205	434969	-	similar to ATP helicase Uap 56 (p-loop NTPase super family)	2								PF00270.24,PF00271.26
PNEG_00490			2038	435201	437238	-	fumarate hydratase *C	2								PF10415.4,PF00206.15
PNEG_00491			288	437640	437927	+	DASH_Hsk3-domain-containing protein *C	2								PF08227.6
PNEG_00492			661	437947	438607	-	RNase P subunit Rpr2 *C	2								PF04032.11
PNEG_00493			1937	439427	441363	+	phosphoribosylaminoimidazole carboxylase *C	2								PF02222.17,PF13535.1,PF02786.12,PF00731.15
PNEG_00494			1474	441677	443150	+	ubiquinol-cytochrome c reductase cytochrome c1 subunit *C	2								PF02167.10
PNEG_00495			4972	443379	448350	+	amylo-1,6-glucosidase *C	2								PF06202.9
PNEG_00496			871	450615	451485	+	Presequence translocated-associated motor subunit pam17 *C	2								PF08566.5
PNEG_00497			1527	451490	453016	-	thiosulfate sulfurtransferase, URM1 activating enzyme *C	2								PF00581.15,PF05237.8,PF00899.16
PNEG_00498			1971	453208	455178	+	serine palmitoyltransferase *C	2								PF00155.16
PNEG_00499			4318	456702	461019	+	putative telomerase reverse transcriptase	2								PF12009.3,PF00078.22
PNEG_00500			2343	461562	463904	+	peptidyl-prolyl cis-trans isomerase *C	2								PF00160.16,PF00400.27
PNEG_00501			2522	464633	467154	+	MCM complex subunit Mcm7 *C	2								PF07728.9,PF00493.18,PF01078.16
PNEG_00502			1093	468594	469686	-	possible abc transporter (Gpi anchored project) (conserved in P. jiroveci)	2								PF10342.4
PNEG_00503			1981	472302	474282	+	putative Rho guanyl nucleotide exchange factor *C	2								PF00621.15,PF03114.13
PNEG_00504			1508	475003	476510	-	putative 37S ribosomal protein S23, mitochondrial	2								PF10236.4
PNEG_00505			661	476669	477423	+	putative Rrs1 ribosome biogenesis and nuclear export protein *C	2								PF04939.7
PNEG_00506			2084	477634	479717	-	putative ubiquitin-protein ligase E3 (RING/LIM domain)	2
PNEG_00507			284	480203	480486	+	dolichol phosphate-mannose biosynthesis regulatory protein	2								PF07297.7
PNEG_00508			1263	481421	482683	-	putative protein geranylgeranyltransferase type II *C	2								PF13249.1,PF00432.16
PNEG_00509			549	483655	484203	-	putative rRNA processing protein Rrp17 *C	2								PF09805.4
PNEG_00510			3437	484436	487872	-	IRE protein kinase *C	2								PF06479.7,PF07714.12,PF00069.20
PNEG_00511			2068	488577	490644	-	T-complex protein 1, beta subunit	2								PF00118.19
PNEG_00512			1884	490732	492615	-	related to PCH2-putative ATPase *C	2								PF00004.24,PF13238.1,PF01443.13,PF13401.1,PF13207.1
PNEG_00513			709	493468	494176	+	putative F1F0 ATP synthase assembly protein Atp11 *C	2								PF06644.6
PNEG_00514			3913	494318	498230	-	No homologous proteins	2
PNEG_00515			3832	499069	502900	+	putative kinesin *C	2								PF13931.1,PF00225.18
PNEG_00516			1819	502970	504788	-	putative Amino acid transporter transmembrane *C	2								PF03222.8,PF01490.13
PNEG_00517			1103	505002	506104	-	putative alpha/beta-hydrolase *C	2								PF05677.7,PF12697.2,PF12695.2
PNEG_00518			923	507156	508078	+	20S proteasome component beta 1 Pre3 *C	2								PF00227.21
PNEG_00519			1009	508528	509536	+	putative cyclin-dependent kinase complex component (Cyclin superfamily) *C	2								PF08613.6
PNEG_00520			299	509677	509975	-	30S ribosomal protein S28e	2								PF01200.13
PNEG_00521			2584	510257	512840	+	Eukaryotic translation initiation factor 3 subunit B *C	2								PF08662.6,PF00076.17
PNEG_00522			1699	513213	514911	+	putative DUF890 domain protein *C	2								PF06325.8,PF05175.9,PF05971.7
PNEG_00523			2520	514994	517513	-	putative SNF2 family helicase/ATPase PasG	2								PF00176.18,PF00271.26,PF11496.3
PNEG_00524			1597	517572	519168	-	putative phosphoinositide phosphatase pten tep1 protein	2								PF00782.15
PNEG_00525			1057	519307	520363	+	putative U3 snoRNP-associated protein Cic1/Utp30 family *C	2								PF00687.16
PNEG_00526			1234	520491	521724	-	putative Palmitoyl-protein thioesterase *C	2								PF02089.10
PNEG_00527			1277	522025	523301	+	putative Cyclin Ctk2 *C	2								PF00134.18
PNEG_00528			1240	523854	525093	-	putative mitochondrial 54S ribosomal protein YmL3 *C	2								PF00636.21,PF00035.20
PNEG_00529			481	525141	525621	+	conserved hypothetical protein *C	2
PNEG_00530			5012	525223	530234	-	putative heat repeat containing protein *C	2								PF12348.3
PNEG_00531			717	530329	531045	+	peptidylprolyl isomerase *C	2								PF13893.1,PF00076.17,PF14259.1
PNEG_00532			481	531246	531726	-	putative NADH-ubiquinone reductase complex subunit	2
PNEG_00533			2313	532191	534503	-	putative U3 small nucleolar RNA-associated protein *C	2								PF04003.7
PNEG_00534			2252	536022	538273	+	BDF2 (bromodomain family)	2								PF00439.20
PNEG_00535			1962	538338	540299	+	AAA family ATPase Rvb1	2								PF00004.24,PF05496.7,PF06068.8
PNEG_00536			1085	540318	541402	-	putative vesicle transport v-snare protein *C	2								PF05008.10,PF12352.3
PNEG_00537			868	541501	542368	+	putative fungal membrane protein *C	2								PF00240.18,PF13881.1,PF10302.4,PF13373.1
PNEG_00538			1063	542476	543538	-	putative Cyclin-related protein *C	2								PF00134.18
PNEG_00539			790	544615	545404	-	diadenosine 5',5'''-p1,p6-hexaphosphate hydrolase Aps1 *C	2								PF00293.23
PNEG_00540			1627	545929	547555	+	putative arginine-tRNA protein transferase *C	2								PF04377.10,PF04376.8
PNEG_00541			1343	546745	548087	-	putative bromodomain containing transcription factor TFIID complex subunit Taf3	2								PF07524.8
PNEG_00542			1205	548136	549397	+	RNA polymerase Rpb3/Rpb11 dimerisation domain-containing protein	2								PF01193.19,PF01000.21
PNEG_00543			423	550014	550436	-	putative Mitochondrial dicarboxylate transporter *C	2
PNEG_00544			1001	551019	552019	+	cytochrome c oxidase assembly protein Cox11 *C	2								PF04442.9
PNEG_00545			542	553475	554016	+	cytochrome c oxidase subunit 6b (Cyt C Oxidase Vib superfamily)	2								PF02297.12
PNEG_00546			296	554583	554878	-	50S ribosomal protein L30	2								PF00327.15
PNEG_00547			2486	554925	557410	+	putative exocyst complex component Sec6 *C	2								PF06046.8
PNEG_00548			1398	557911	559308	-	putative kinetochore protein fta7 *C	2								PF13094.1
PNEG_00549			2789	559625	562413	-	CMGC/RCK/MAK protein kinase *C	2								PF07714.12,PF00069.20
PNEG_00550			1083	562832	563914	-	putative exosome subunit Rrp42 *C	2								PF01138.16
PNEG_00551			937	564433	565369	-	putative ATP synthase subunit 5 *C	2								PF00213.13
PNEG_00552			1240	565471	566710	+	putative Zinc finger CCCH domain-containing protein 11A *C	2
PNEG_00553			868	566949	567816	-	mps one binder kinase activator-like 1 protein *C	2								PF03637.12
PNEG_00554			1121	568956	570076	+	putative ubiquitin-protein ligase E3 *C	2
PNEG_00555			571	570186	570756	+	putative Hect, E3 ligase catalytic *C	2								PF00632.20
PNEG_00556			698	570758	571455	+	HECT-domain-containing E3 ligase *C	2								PF00632.20
PNEG_00557			562	571745	572306	+	cytochrome c C1	2								PF00034.16,PF13442.1
PNEG_00558			604	572588	573191	-	40S ribosomal protein S10 *C	2								PF03501.10
PNEG_00559			534	574029	574562	-	conserved hypothetical protein	2
PNEG_00560			943	575399	576341	+	putative isoleucyl-tRNA synthetase	2
PNEG_00561			892	576448	577339	+	conserved hypothetical protein	2								PF13019.1
PNEG_00562			1423	578113	579535	+	ferrochelatase	2								PF00762.14
PNEG_00563			3658	580437	584094	+	major surface glycoprotein family	2								PF12373.3,PF02349.10
PNEG_00564			830	19	848	-	major surface glycoprotein	3								PF02349.10
PNEG_00565			3283	1038	4320	-	major surface glycoprotein-related protein	3								PF12373.3,PF02349.10
PNEG_00566			418	5997	6414	+	putative U3 small nucleolar RNA-associated protein	3
PNEG_00567			1121	8409	9529	-	chitin synthase *C	3								PF00533.21,PF12738.2
PNEG_00568			664	10041	10704	+	putative glucosamine-phosphate N-acetyltransferase *C	3								PF13420.1,PF00583.19,PF13508.1
PNEG_00569			2284	10093	12376	-	putative alpha-1,6-mannanase *C	3								PF03663.9
PNEG_00570			1825	12997	14821	-	amidophosphoribosyltransferase	3								PF00310.16,PF13537.1,PF13522.1,PF00156.22
PNEG_00571			562	16217	16778	-	synaptobrevin *C	3								PF00957.16
PNEG_00572			4380	18655	23034	-	phospholipid-translocating P-type ATPase domain-containing protein *C	3								PF00122.15,PF12710.2,PF00702.21,PF13246.1
PNEG_00573			2179	25644	27822	+	putative RNA (guanine-9-)-methyltransferase domain-containing protein *C	3
PNEG_00574			784	28034	28817	-	ATP synthase (E/31 kDa) subunit	3								PF01991.13
PNEG_00575			698	29642	30339	+	nascent polypeptide-associated complex alpha subunit *C	3								PF00627.26,PF01849.13
PNEG_00576			983	30619	31601	+	MADS box-containing transcription factor	3								PF00319.13
PNEG_00577			559	34534	35092	-	eukaryotic translation initiation factor 1A	3								PF01176.14
PNEG_00578			1046	35353	36398	+	Hrf1 domain-containing protein *C	3								PF03878.10
PNEG_00579			552	37041	37592	-	putative low affinity copper transporter	3								PF04145.10
PNEG_00580			3317	38111	41427	+	putative DNA excision repair protein ERCC-4 *C	3								PF02732.10
PNEG_00581			1540	41538	43077	-	magnesium ion transporter Mrs2 *C	3								PF01544.13
PNEG_00582			2303	43336	45638	-	putative meiotic cohesin complex subunit Rec8 *C	3								PF04824.11,PF04825.8
PNEG_00583			639	45958	46596	-	putative ATPase F0 complex subunit D mitochondrial *C	3								PF05873.7
PNEG_00584			2262	46749	49010	-	AGC/NDR protein kinase *C	3								PF07714.12,PF00433.19,PF00069.20
PNEG_00585			2279	49351	51629	-	putative DNA repair protein rad5 *C	3								PF00176.18,PF00271.26,PF00097.20
PNEG_00586			1118	51642	52759	-	putative DNA repair protein RAD5 *C	3								PF08797.6
PNEG_00587			1745	53242	54986	+	putative farnesyl-diphosphate farnesyl transferase	3								PF00494.14
PNEG_00588			1990	55237	57226	+	putative chromatin assembly factor 1 subunit B WD40 repeat *C	3								PF00400.27
PNEG_00589			919	57889	58807	+	putative Nonsense-mediated decay protein 4	3								PF13638.1
PNEG_00590			1668	58961	60628	+	methionine aminopeptidase, type I	3								PF00557.19
PNEG_00591			3497	60735	64231	-	putative DnaJ domain protein *C	3								PF01553.16,PF14308.1,PF00226.26
PNEG_00592			277	64579	64855	+	conserved hypothetical protein *C	3
PNEG_00593			3814	65419	69232	-	putative RNA polymerase II associated Paf1 complex subunit Tpr1 *C	3								PF00515.23,PF07719.12,PF12895.2,PF13181.1,PF13174.1
PNEG_00594			2573	69416	71988	-	Alpha-actinin, sarcomeric *C	3								PF08726.5,PF11971.3,PF00307.26
PNEG_00595			1447	73559	75005	-	conserved hypothetical protein	3
PNEG_00596			992	75501	76492	+	conserved hypothetical protein *C	3
PNEG_00597			2932	77014	79945	-	putative Histone methyltransferase *C	3								PF00856.23,PF08236.6,PF08711.6
PNEG_00598			3296	80199	83494	-	Karyopherin Kap104 *C	3								PF13513.1,PF02985.17,PF03810.14,PF10363.4
PNEG_00599			386	83809	84194	-	Ribonucleotide reductase inhibitor (Ribonucleotide reductase inhibitor superfamily)	3								PF08591.5
PNEG_00600			3113	84374	87486	+	putative heat shock like protein 70 *C	3								PF00012.15
PNEG_00601			6020	87730	93749	-	putative U3 small nucleolar RNA-associated protein 10 *C	3								PF08146.7,PF12397.3
PNEG_00602			798	93923	94720	-	30S ribosomal protein S8 *C	3								PF00410.14
PNEG_00603			1661	94875	96535	+	phosphatidylserine decarboxylase Psd1 *C	3								PF02666.10
PNEG_00604			1336	97742	99077	-	putative mRNA processing protein *C	3								PF13824.1
PNEG_00605			1300	99495	100794	+	putative ubiquitin family protein *C	3								PF00240.18
PNEG_00606			4232	101423	105654	+	similar to pre-mRNA-splicing factor rse1 (MMS1 and CPSF A domain present) *C	3								PF03178.10,PF10433.4
PNEG_00607			867	106171	107037	-	anaphase-promoting complex subunit Apc10 *C	3								PF03256.11
PNEG_00608			2732	107120	109851	-	putative Similar to Anaphase-promoting complex subunit 4 *C	3								PF12896.2,PF12894.2
PNEG_00609			2495	110650	113144	+	PAB-dependent poly(A)-specific ribonuclease subunit PAN3 *C	3
PNEG_00610			570	113261	113830	-	U6 snRNP-associated protein Lsm7 *C	3								PF01423.17
PNEG_00611			3148	114290	117437	+	karyopherin Kap95 *C	3								PF13513.1,PF02985.17,PF03810.14
PNEG_00612			1800	117507	119306	-	putative UBX domain-containing protein *C	3								PF00789.15
PNEG_00613			1244	119392	120635	+	endosomal spry domain protein *C	3								PF00622.23
PNEG_00614			1793	121611	123403	-	putative coatomer subunit delta *C	3								PF01217.15
PNEG_00615			595	125423	126017	+	conserved hypothetical protein	3
PNEG_00616			1898	126080	127977	-	putative RNA polymerase I specific transcription initiation factor Rrn7 *C	3
PNEG_00617			665	128187	128851	-	translation initiation factor eIF-5A	3								PF01287.15,PF00467.24
PNEG_00618			1179	130017	131195	+	sphingolipid delta-4 desaturase *C	3								PF08557.5,PF00487.19
PNEG_00619			2473	133409	135881	+	conserved hypothetical protein *C	3								PF07814.8
PNEG_00620			877	136232	137108	+	Rheb GTPase Rhb1 *C	3								PF00071.17,PF08477.8,PF00025.16,PF00009.22
PNEG_00621			1844	137314	139157	+	CMGC/CDK protein kinase *C	3								PF07714.12,PF00069.20
PNEG_00622			469	141202	141670	-	putative guanine nucleotide exchange factor mss4 *C	3								PF04421.8
PNEG_00623			1965	143288	145252	+	putative forkhead transcription factor (Sep1) *C	3								PF00250.13
PNEG_00624			625	145563	146280	-	cell cycle control protein Cwf14, G10 domain *C	3								PF01125.12
PNEG_00625			1167	146520	147686	-	Hsp70 (Ssa1p) nucleotide exchange factor, cytosolic homolog of Sil1p	3								PF08609.5
PNEG_00626			1664	148513	150176	-	putative Similar to WD repeat-containing protein WRAP73 *C	3								PF08662.6,PF00400.27
PNEG_00627			1516	151122	152637	-	putative acid phosphatase*C	3								PF00328.17
PNEG_00628			923	153465	154387	-	putative Swr1p complex component *C	3								PF07572.7
PNEG_00629			564	156546	157109	+	DUF1168 domain protein *C	3								PF06658.7
PNEG_00630			1187	157580	158766	+	putative cell lysis protein *C	3								PF02453.12
PNEG_00631			2241	159065	161305	-	putative survivin	3								PF00653.16
PNEG_00632			1613	161436	163048	+	putative MMP37-like protein *C	3								PF09139.6
PNEG_00633			1083	163125	164207	-	putative increased sodium tolerance protein 1	3								PF03398.9
PNEG_00634			637	164482	165118	-	AP-2 complex subunit sigma	3								PF01217.15
PNEG_00635			4892	166130	171021	-	DNA topoisomerase II (topoisomerase) *C	3								PF02518.21,PF00204.20,PF01751.17,PF00521.15
PNEG_00636			2256	171852	174107	+	putative TBC domain-containing protein *C	3								PF00566.13
PNEG_00637			688	174793	175480	+	conserved hypothetical protein *C	3
PNEG_00638			1024	176291	177314	+	conserved hypothetical protein *C	3
PNEG_00639			2509	177645	180153	+	AGC/PDK1 protein kinase *C	3								PF07714.12,PF00069.20
PNEG_00640			543	180138	180680	-	putative 54S ribosomal protein L20 *C	3								PF02796.10,PF12824.2
PNEG_00641			1828	180858	182685	-	putative TBC domain-containing protein *C	3								PF00566.13
PNEG_00643			2262	182955	185216	-	putative ubiquitin C-terminal hydrolase Ubp7 *C	3								PF00443.24,PF13423.1
PNEG_00644			1322	185927	187248	+	putative transcription factor TFIID complex subunit Taf4 *C	3								PF05236.9
PNEG_00645			932	187379	188310	-	CDP-diacylglycerol-inositol 3- phosphatidyltransferase Pis1 *C	3								PF01066.16
PNEG_00647			903	188833	189735	-	putative kinetochore protein Mis12 *C	3								PF05859.7
PNEG_00648			2571	189893	192463	-	putative 3'-tRNA processing endonuclease tRNAse Z L2 Trz1 *C	3								PF00753.22,PF12706.2,PF13691.1
PNEG_00649			436	193016	193451	+	S25 ribosomal protein *C	3								PF03297.10
PNEG_00650			666	193853	194518	+	putative Sin3 associated polypeptide p18 *C	3								PF06487.7
PNEG_00651			214	194586	194799	-	putative NADH:ubiquinone oxidoreductase 6.6kD subunit *C	3
PNEG_00652			1297	195006	196342	+	putative Pre-mRNA-splicing factor 18 *C	3								PF02840.10,PF08799.6
PNEG_00653			793	196469	197261	-	putative Signal recognition particle 19 kDa protein *C	3								PF01922.12
PNEG_00654			2183	197825	200007	-	putative pseudouridine synthase *C	3								PF01142.13
PNEG_00655			1145	200337	201481	+	Gtr1/RagA G protein Gtr2 *C	3								PF04670.7
PNEG_00656			829	202330	203236	-	Putative kynurenine formamidase	3								PF06028.6,PF12695.2,PF02450.10,PF07859.8
PNEG_00657			533	203317	203849	-	putative CENP-X protein	3								PF09415.5
PNEG_00658			1660	204292	205951	-	CMGC/CLK protein kinase (PKc-like super family) *C	3								PF07714.12,PF00069.20
PNEG_00659			1479	206523	208001	+	putative HSP chaperone complex subunit Cns1 (TPR repeat)	3								PF13414.1,PF00515.23,PF07719.12,PF12895.2
PNEG_00660			3783	208044	211826	-	conserved hypothetical protein	3								PF03941.10
PNEG_00661			4162	212307	216468	-	pre-mRNA-splicing factor ATP-dependent RNA helicase prp16 *C	3								PF00270.24,PF04408.18,PF07717.11,PF00271.26
PNEG_00662			801	216530	217330	+	ubiquinone biosynthesis protein Coq7 *C	3								PF03232.8
PNEG_00663			2244	217650	219893	-	putative siderochrome-iron transporter (MirC)	3
PNEG_00664			1830	220006	221835	-	putative SUN domain protein (Adg3)	3								PF03856.8
PNEG_00665			5902	222422	228323	-	putative Zinc finger RING-type protein	3								PF12861.2
PNEG_00666			3128	228346	231473	+	DNA repair helicase RAD3 *C	3								PF13307.1,PF06733.10,PF06777.6,PF00176.18
PNEG_00667			1053	231551	232603	-	CMGC/CDK protein kinase *C	3								PF07714.12,PF00069.20
PNEG_00668			429	234390	234818	+	putative fes cip4 domain-containing protein *C	3								PF10291.4
PNEG_00669			2434	235730	238163	-	putative M protein repeat protein *C	3								PF05557.8
PNEG_00672			605	238705	239309	-	unknown hypothetical protein	3
PNEG_00673			3682	240031	243712	+	Trypsin-like serine protease *C	3								PF13365.1,PF12812.2,PF00089.21
PNEG_00674			440	243880	244319	-	histone H3 h3.2	3								PF00125.19
PNEG_00675			2366	244782	247147	-	putative DnaJ domain protein *C	3								PF00226.26
PNEG_00676			1397	247511	248907	+	ribose-phosphate pyrophosphokinase *C	3								PF13793.1,PF00156.22
PNEG_00677			892	249044	249935	-	phosphatidate cytidylyltransferase	3								PF01148.15
PNEG_00678			765	250099	250863	+	30S ribosomal protein S14p/S29e	3								PF00253.16
PNEG_00679			1149	250395	251543	-	putative cell cycle control protein (Cwf23)	3								PF00226.26
PNEG_00680			1374	251934	253307	+	putative FHA domain-containing protein	3								PF00498.21
PNEG_00681			954	253262	254215	-	lipoyl(octanoyl) transferase	3								PF03099.14
PNEG_00682			485	254736	255220	+	conserved hypothetical protein	3
PNEG_00683			1233	255487	256719	+	putative uncharacterized protein C9orf114 homolog	3								PF02598.12
PNEG_00684			2250	255956	258205	-	lipoyl synthase	3								PF04055.16
PNEG_00685			541	258413	258953	+	mitochondrial 37s ribosomal protein mrp2 protein	3								PF00253.16
PNEG_00686			1571	259243	260813	+	histone-lysine N-methyltransferase ASH1L (AWS & SET superfamily)	3								PF00856.23
PNEG_00687			1116	261150	262265	+	putative 5-p-4-tetraphosphate phosphorylase *C	3								PF09830.4
PNEG_00688			1606	263987	265592	-	puatative Pre-rRNA-processing protein crb3/ipi3	3								PF00400.27
PNEG_00689			3201	266091	269291	+	putative ph domain-containing protein *C	3								PF10296.4
PNEG_00690			1500	269964	271463	+	GTPase npa3 *C	3								PF03029.12
PNEG_00691			1793	271638	273430	-	putative sorting nexin-41 *C	3								PF00787.19
PNEG_00692			299	275204	275502	-	puatative Cytochrome c oxidase subunit 7A2, mitochondrial	3
PNEG_00693			1274	275747	277020	+	putative distribution and morphology protein 34 *C	3
PNEG_00694			760	277260	278019	-	mitochondrial import inner membrane translocase subunit tim23 *C	3								PF02466.14
PNEG_00695			4593	278417	283009	+	putative cytosolic regulator Pianissimo *C	3								PF02185.11
PNEG_00696			1266	283230	284495	-	putative DUF1682 domain protein *C	3								PF07946.9
PNEG_00697			1055	284688	285742	+	putative Origin recognition complex subunit 2	3								PF04084.9
PNEG_00698			5595	285876	291470	-	putative ATP-dependent bile acid permease	3								PF00664.18,PF00005.22
PNEG_00699			507	291799	292305	-	NADH-ubiquinone oxidoreductase subunit *C	3								PF05071.11
PNEG_00700			1758	292624	294381	+	putative cdp-diacylglycerol-glycerol-3-phosphate 3-phosphatidyltransferase-like protein *C	3
PNEG_00701			1097	295317	296413	-	60S ribosomal protein L2 *C	3								PF03947.13,PF00181.18
PNEG_00702			1351	296640	297990	-	adenosine kinase *C	3								PF00294.19
PNEG_00703			812	298203	299014	-	putative C2H2 type zinc finger domain protein *C	3
PNEG_00704			2030	299075	301104	+	putative glycerol-3-phosphate-acyltransferase	3								PF01553.16
PNEG_00705			1732	300951	302682	-	succinyl-CoA ligase subunit alpha *C	3								PF00549.14,PF13607.1,PF02629.14
PNEG_00706			1450	303478	304927	-	nucleosome assembly protein Nap1*C	3								PF00956.13
PNEG_00707			487	305617	306103	+	putative class V myosin	3
PNEG_00708			4903	306255	311157	+	class V myosin (Myo4) *C	3								PF01843.14,PF00063.16,PF00612.22
PNEG_00709			1760	311492	313251	+	preprotein translocase, SecY subunit	3								PF10559.4,PF00344.15
PNEG_00710			3562	313747	317308	+	putative nuclear export factor sac3 *C	3								PF03399.11
PNEG_00711			1523	317393	318915	+	putative fyv10 protein *C	3								PF10607.4
PNEG_00712			1740	319287	321026	-	putative transcription factor TFIIIB complex subunit bdp1 *C	3								PF00249.26
PNEG_00713			2554	321173	323726	+	putative E3 ubiquitin-protein ligase bre1 *C	3								PF08647.6,PF13920.1,PF13923.1,PF00097.20
PNEG_00714			4089	323810	327898	-	putative Sec8 exocyst complex component specific domain-containing protein	3								PF04048.9
PNEG_00715			741	327974	328714	+	putative peptidyl-tRNA hydrolase	3								PF01195.14
PNEG_00716			3696	328460	332155	-	putative vacuolar membrane protein pep3 *C	3								PF00637.15,PF05131.9
PNEG_00717			2745	332435	335179	+	STE/STE11 protein kinase *C	3								PF07647.12,PF00536.25,PF07714.12,PF00788.18,PF00069.20
PNEG_00718			1123	335335	336457	-	Probable 60S ribosomal protein L7,mitochondrial *C	3								PF00673.16,PF00281.14
PNEG_00719			1950	336583	338600	+	putative ubiquitin C-terminal hydrolase family protein *C	3								PF13423.1,PF00443.24
PNEG_00720			7235	339014	346248	-	putative Not1-domain-containing protein *C	3								PF04054.10,PF12842.2
PNEG_00721			3254	347001	350254	+	putative cell division control protein (Cdc15) *C	3								PF00611.18,PF07653.12,PF00018.23
PNEG_00722			1382	350294	351675	+	putative tubulin-tyrosine ligase	3								PF06775.9
PNEG_00723			2284	352113	354396	+	putative spindole pole body protein *C	3								PF03801.8
PNEG_00724			941	354829	355769	+	TATA binding protein	3								PF00352.16
PNEG_00725			3506	356547	360052	+	Vacuolar protein sorting-associated protein 35 *C	3								PF03635.12
PNEG_00726			1164	360189	361352	+	conserved hypothetical protein *C	3								PF03399.11
PNEG_00727			280	361121	361400	-	coiled-coil domain-containing protein *C	3								PF09072.5
PNEG_00728			2535	361592	364126	+	CMGC/DYRK/PRP4 protein kinase (PKc super family) *C	3								PF07714.12,PF00069.20
PNEG_00729			1600	364364	365963	+	pre mrna splicing factor similar to srp2 (RRM family) *C	3								PF13893.1,PF08777.6,PF00076.17,PF14259.1
PNEG_00730			3763	366236	369998	+	similar to NST1 - splicing factor, salt tolerance regulator *C	3								PF13945.1
PNEG_00731			571	370261	370831	-	meiotically up-regulated gene 117 protein *C	3
PNEG_00732			2253	372577	374829	-	putative transcription factor TFIIIC complex subunit Sfc6 *C	3								PF00400.27
PNEG_00733			1374	374864	376237	+	putative E3 ubiquitin-protein ligase MARCH5	3								PF12906.2
PNEG_00734			742	377422	378163	+	60S ribosomal protein L26	3								PF00467.24
PNEG_00735			2402	378644	381045	-	putative inositol polyphosphate kinase *C	3								PF03770.11
PNEG_00736			632	381632	382263	+	Transcription initiation factor TFIID subunit 10	3								PF03540.8
PNEG_00737			1190	382477	383666	+	serine/threonine protein phosphatase Ppe1 (Sit4) *C	3								PF00149.23
PNEG_00738			1168	383838	385005	-	putative programmed cell death 2 *C	3								PF04194.8,PF09234.5,PF01753.13,PF04438.11
PNEG_00739			1351	385048	386398	+	putative golgi transport complex component Cog5 *C	3								PF10392.4
PNEG_00740			1324	386493	387816	+	Translation machinery-associated protein 46 *C	3								PF00642.19
PNEG_00741			2517	388045	390561	-	Rad32 nuclease *C	3								PF00149.23,PF04152.9
PNEG_00742			1111	391704	392814	+	ribose 5-phosphate isomerase A *C	3								PF06026.9
PNEG_00743			3681	392880	396560	-	putative SIN component scaffold protein Cdc11 *C	3								PF00560.28,PF12799.2
PNEG_00744			4475	396955	401429	+	putative glycerophosphodiester phosphodiesterase gde1 protein *C	3								PF00023.25,PF03009.12,PF12796.2,PF03105.14,PF13637.1
PNEG_00745			3408	401527	404934	-	putative vacuolar protein sorting protein (VPS11)	3								PF00637.15,PF12451.3
PNEG_00746			2568	405160	407727	-	P-loop containing nucleoside triphosphate hydrolase*C	3								PF00270.24,PF04408.18,PF07717.11,PF00271.26
PNEG_00747			2912	407857	410768	+	putative protein required for cell viability *C	3								PF10363.4
PNEG_00748			467	410721	411187	-	small nuclear riboprotein F *C	3								PF01423.17
PNEG_00749			948	411526	412473	+	putative origin recognition complex subunit Orc6	3								PF05460.8
PNEG_00750			1628	412221	413848	-	actin-like protein Arp3 *C	3								PF00022.14
PNEG_00751			2375	413944	416318	+	putative threonine aspartase 1 *C	3								PF01112.13
PNEG_00752			1554	414998	416551	-	putative RNA polymerase II transcription factor B subunit 4 *C	3								PF03850.9
PNEG_00753			718	416666	417383	+	putative secretory pathway protein Ssp120 *C	3
PNEG_00754			1212	417440	418651	-	putative tRNA methyltransferase Trm12 *C	3								PF02475.11
PNEG_00755			1078	418854	419935	+	putative likely vesicular transport factor *C	3
PNEG_00756			2571	420003	422573	-	putative actin cytoskeleton organization protein (Cro1) *C	3								PF11701.3
PNEG_00757			1003	422930	423932	+	ribosomal protein subunit S5	3								PF00333.15,PF03719.10
PNEG_00758			735	423969	424703	-	peptidyl-prolyl cis-trans isomerase-like 3	3								PF00160.16
PNEG_00759			383	424845	425227	+	putative dash complex subunit dad1 *C	3								PF08649.5
PNEG_00760			1245	425059	426303	-	Rho family GTPase Rho4	3								PF00071.17,PF08477.8,PF00025.16
PNEG_00761			549	427927	428475	-	putative RNAse P Rpr2/Rpp21/SNM1 subunit domain-containing protein *C	3								PF04032.11
PNEG_00762			2369	429993	432361	+	putative type II protein arginine N-methyltransferase Skb1 *C	3								PF05185.11
PNEG_00763			1490	432488	433977	+	unknown hypothetical protein	3
PNEG_00764			705	434029	434733	-	DUF866 domain protein *C	3								PF05907.8
PNEG_00765			1682	434973	436654	-	EF-1 alpha binding zinc finger protein Zpr1 *C	3								PF03367.8
PNEG_00766			1331	436742	438072	+	putative Alpha-1,3-mannosyltransferase alg2 *C	3								PF00534.15
PNEG_00767			3224	438361	441584	+	GTPase activating protein *C	3								PF00566.13
PNEG_00768			2324	442044	444367	+	Nrc-2 serine/threonine kinase *C	3								PF07714.12,PF00069.20
PNEG_00769			1001	444784	445784	-	putative HIT zinc finger family protein *C	3								PF04438.11
PNEG_00770			1795	445959	447753	+	putative CDK regulator *C	3								PF13862.1
PNEG_00771			2381	446758	449138	-	putative WD domain, G-beta repeat containing protein *C	3								PF00400.27
PNEG_00772			1817	449433	451249	+	GMP synthase (glutamine-hydrolysing) *C	3								PF07722.8,PF00117.23,PF00958.17,PF02540.12
PNEG_00773			5480	451481	456960	+	VPS15 protein kinase *C	3								PF07714.12,PF00069.20,PF02985.17,PF00400.27
PNEG_00774			861	457168	458028	+	U2 small nuclear ribonucleoprotein A *C	3								PF13855.1,PF12799.2
PNEG_00775			1140	459421	460560	+	conserved hypothetical protein *C	3
PNEG_00776			1505	460809	462313	-	putative phosphoprotein phosphatase *C	3								PF00782.15
PNEG_00777			434	461990	462423	+	mitochondrial genome maintenance protein Mgr2	3								PF10247.4
PNEG_00778			1908	462479	464386	+	putative regulator of gluconeogenesis Rmd5 *C	3								PF13445.1,PF10607.4
PNEG_00779			2394	463308	465701	-	putative U3 small nucleolar RNA-associated protein *C	3								PF03998.8
PNEG_00780			529	465899	466427	-	SAGA complex/transcription initiation factor Taf9 *C	3								PF02291.10
PNEG_00781			882	466633	467514	-	Probable tRNAHis guanylyltransferase *C	3								PF14413.1,PF04446.7
PNEG_00782			1310	467599	468934	+	putative WD domain-containing protein *C	3								PF00400.27
PNEG_00783			2743	469064	471806	+	putative ubiquitin-protein ligase Sel1/Ubx2 *C	3								PF08238.7
PNEG_00784			1021	471892	472912	-	putative Swi five-dependent recombination repair protein Sfr1 *C	3								PF10376.4
PNEG_00785			2076	473065	475140	+	putative ribosome assembly protein Noc2 *C	3								PF03715.8
PNEG_00786			1248	475217	476464	-	putative COP9 signalosome complex subunit 12 *C	3								PF01399.22
PNEG_00787			1125	477276	478400	+	putative phosphatidylinositol-4-phosphate 5-kinase fab1 *C	3
PNEG_00788			1739	478418	480156	-	putative GPI-anchored wall transfer protein	3								PF06423.7
PNEG_00789			1051	480534	481584	+	putative vacuolar protein sorting-associated protein Vps28 *C	3								PF03997.7
PNEG_00790			1828	481922	483749	-	WD-repeat containing protein slp1 *C	3								PF00400.27
PNEG_00791			629	484073	484701	-	putative translocon protein	3								PF03911.11
PNEG_00792			1271	485025	486295	-	Phosphatase PSR1 *C	3								PF03031.13
PNEG_00793			1704	487085	488793	+	protein phosphatase 1, regulatory subunit *C	3								PF13504.1,PF13516.1,PF13855.1,PF00560.28,PF12799.2
PNEG_00794			838	488159	488996	-	putative putative vitamin h transporter 1 biotin symporter vht1 protein *C	3
PNEG_00795			957	489055	490011	-	putative major facilitator superfamily protein *C	3								PF07690.11
PNEG_00796			1934	490969	492902	+	putative SAP domain-containing protein *C	3
PNEG_00797			1685	493266	494950	+	COP9 signalosome complex subunit 3-like (PCI superfamily) *C	3								PF01399.22
PNEG_00798			801	495267	496164	+	conserved hypothetical protein *C	3
PNEG_00799			2453	496434	498886	-	putative PHD finger and JmjC domain protein *C	3								PF02373.17,PF13621.1
PNEG_00800			850	499396	500245	-	putative DNA replication complex GINS protein sld5 *C	3
PNEG_00801			1762	499970	501731	+	Similar to DNA-(apurinic or apyrimidinic site) lyase 1 *C	3								PF01261.19
PNEG_00802			2273	502152	504424	-	putative nucleoporin Nup61 *C	3								PF08911.6,PF00638.13
PNEG_00803			2047	504942	506995	-	putative Double-strand-break repair protein rad21 *C	3								PF04824.11,PF04825.8,PF02616.9
PNEG_00804			2629	507344	509972	-	putative vacuolar import and degradation protein Vid28 *C	3								PF02985.17,PF00514.18
PNEG_00805			996	510300	511295	+	putative pre-mRNA splicing factor (RRM super family)	3								PF13893.1,PF00076.17,PF14259.1
PNEG_00806			888	511753	512640	-	conserved hypothetical protein *C	3								PF09793.4
PNEG_00807			1076	513011	514086	+	putative phospholipid metabolism enzyme regulator *C	3								PF12751.2
PNEG_00808			2242	515049	517290	+	replication factor-A protein *C	3								PF08646.5,PF01336.20,PF04057.7
PNEG_00809			1740	517623	519362	-	ubiquitin-protein ligase E3 RBBP6 family involved in mRNA cleavage (DWNN domain) *C	3								PF08783.6
PNEG_00810			915	520702	521616	+	putative mitochondrial hypoxia responsive domain-containing protein *C	3								PF04588.8
PNEG_00811			1032	521818	522849	+	putative Vacuolar membrane protein *C	3								PF12400.3
PNEG_00812			879	523135	524013	-	ribosomal L15	3								PF00827.12
PNEG_00813			1196	524285	525480	+	60S ribosomal protein L4 (Ribosomal protein L4 superfamily)	3								PF14374.1,PF00573.17
PNEG_00814			776	525627	526402	+	30S ribosomal protein S5	3								PF00333.15,PF03719.10
PNEG_00815			731	526560	527290	-	nucleosome assembly factor 1	3								PF04729.8
PNEG_00816			1639	527481	529119	-	19S proteasome regulatory subunit Rpt3	3								PF07728.9,PF00004.24,PF07724.9,PF05496.7,PF05673.8
PNEG_00817			1243	529308	530550	-	putative transcription factor TFIIF complex beta subunit Tfg2	3								PF02270.10
PNEG_00818			1478	530897	532374	+	tyrosyl-tRNA synthetase	3								PF00579.20
PNEG_00819			1745	532395	534139	-	putative kynurenine 3-monooxygenase like protein	3								PF01494.14
PNEG_00820			2511	534824	537334	-	putative ubiquitin-associated/translation elongation factor EF1B	3								PF00627.26,PF02148.14,PF00443.24,PF13423.1
PNEG_00821			756	537470	538225	-	60S ribosomal protein L18	3								PF00828.14
PNEG_00822			701	540743	541443	+	U3 snoRNP-associated protein Imp3	3								PF01479.20
PNEG_00823			528	541986	542513	-	putative zinc finger hit domain-containing protein 2-like	3								PF04438.11
PNEG_00824			1314	543076	544389	+	puttaive oligosaccharyl transferase subunit	3								PF04756.8
PNEG_00825			1183	544568	545750	-	putative SAGA complex subunit Hfi1 *C	3								PF12767.2
PNEG_00826			1235	546549	547783	-	dCMP deaminase	3								PF00383.17
PNEG_00827			3163	547934	551096	-	U4/U6 X U5 tri-snRNP complex subunit Prp1 (putative PEP-CTERM system TPR rpeat lipoprotein) *C	3								PF06424.7
PNEG_00828			1326	552391	553716	-	dimethyladenosine transferase *C	3								PF01135.14,PF13847.1,PF02475.11,PF00398.15,PF08241.7,PF13659.1
PNEG_00829			1163	555530	556692	+	similar to p55 antigen variant 3 (MSG domain)	3								PF02349.10
PNEG_00830			3701	557699	561399	+	major surface glycoprotein family	3								PF12373.3,PF02349.10
PNEG_00831			3629	21	3649	-	major surface glycoprotein family protein	4								PF12373.3,PF02349.10
PNEG_00832			2369	4696	7064	+	putative U3 small nucleolar RNA-associated protein *C	4								PF00400.27
PNEG_00833			1979	9467	11445	+	cytoplasmic aspartate-tRNA ligase Drs1 *C	4								PF01336.20,PF00152.15
PNEG_00834			1813	13001	14813	+	CK1/CK1/CK1-D protein kinase *C	4								PF07714.12,PF00069.20
PNEG_00835			1528	15772	17299	-	putative 37S ribosomal protein Rsm22 *C	4								PF09243.5
PNEG_00836			665	17429	18093	+	unknown hypothetical protein	4
PNEG_00837			2425	18506	20930	-	putative Glycosyl transferase family 39	4								PF02366.13,PF02815.14
PNEG_00838			4378	21793	26170	+	WD repeat-containing protein mip1 *C	4								PF02985.17,PF00400.27
PNEG_00839			606	28045	28650	+	40S ribosomal protein S27	4								PF01667.12
PNEG_00840			861	28696	29556	-	putative Phosducin-like protein 2	4								PF02114.11
PNEG_00841			946	29581	30526	+	putative exosome subunit Rrp40 *C	4
PNEG_00842			3374	30561	33934	-	coatomer subunit gamma-2 *C	4								PF08752.5,PF01602.15
PNEG_00843			763	33796	34558	+	putative Ribonuclease P protein subunit p20 *C	4								PF12328.3,PF01918.16
PNEG_00844			1926	34939	36864	+	putative cell polarity protein *C	4								PF13418.1,PF13854.1,PF13964.1,PF13415.1,PF07646.10,PF01344.20
PNEG_00845			2384	36884	39267	+	putative Tip elongation aberrant protein 1	4
PNEG_00846			600	39468	40067	-	putative Coiled-coil domain-containing protein 115	4
PNEG_00847			1651	40135	41785	+	26S proteasome regulatory subunit rpn55 *C	4								PF01399.22
PNEG_00848			1284	41857	43140	-	putative leucine rich repeat domain protein *C	4								PF00560.28,PF12799.2
PNEG_00849			978	43202	44179	+	putative SMN family protein yip11	4								PF04938.7
PNEG_00850			1898	43989	45886	-	putative pre-mRNA splicing factor *C	4								PF01805.15,PF12230.3
PNEG_00851			1791	46036	47826	-	putative Hsp70 chaperone (BiP) *C	4								PF00012.15
PNEG_00852			1367	48614	49980	+	putative pre-mRNA-splicing factor *C	4								PF12542.3,PF10197.4
PNEG_00853			971	50069	51039	+	Rho3 GTPase	4								PF00071.17,PF08477.8,PF00025.16
PNEG_00854			1567	51277	52843	-	COP9 signalosome complex subunit 2 *C	4								PF01399.22,PF10075.4
PNEG_00855			910	53035	53944	+	putative cysteine proteinase *C	4								PF10275.4
PNEG_00856			1710	53099	54808	-	putative exosome-associated family protein *C	4								PF04000.10
PNEG_00857			282	55178	55459	+	putative spliceosomal protein snRNP-U1A/U2B	4
PNEG_00858			1574	56346	57919	-	putative GDP/GTP exchange factor Sec2p	4								PF06428.6
PNEG_00859			372	58145	58516	+	putative DNA-binding TFAR19-like protein *C	4								PF01984.15
PNEG_00860			1005	58576	59580	-	Ubiquinone biosynthesis protein coq4	4								PF05019.8
PNEG_00861			1267	59662	60928	+	putative 37S ribosomal protein Rsm22	4								PF10259.4
PNEG_00862			674	61055	61728	-	putative DASH complex, subunit Spc19	4								PF08287.6
PNEG_00863			238	62028	62265	+	putative mitochondrial F1F0 ATP synthase subunit Atp18	4								PF04911.7
PNEG_00864			447	62451	62897	-	60S ribosomal protein L37	4								PF01907.14
PNEG_00865			513	63156	63668	-	mitochondrial import inner membrane translocase subunit TIM10 *C	4								PF02953.10
PNEG_00866			2366	63863	66228	-	lipin Ned1 *C	4								PF08235.8,PF04571.9
PNEG_00867			1959	66449	68407	-	lysyl-tRNA synthetase *C	4								PF01336.20,PF01409.15,PF00152.15
PNEG_00868			894	68821	69714	+	putative cop9 complex subunit 7a	4								PF01399.22
PNEG_00869			884	70373	71256	+	putative Otu2 protein *C	4								PF02338.14,PF10275.4
PNEG_00870			1710	71265	72974	-	Set1C complex subunit Swd1 *C	4								PF00400.27
PNEG_00871			5317	73411	78727	+	RNA polymerase II large subunit Rpb1 (RNA polymerase) *C	4								PF04983.13,PF04990.7,PF04998.12,PF05001.8,PF04997.7,PF04992.9,PF05000.12,PF00623.15
PNEG_00872			931	79109	80039	+	putative HMG box protein *C	4								PF00505.14,PF09011.5
PNEG_00873			604	80398	81001	-	putative Serine/threonine-protein phosphatase 4 regulatory subunit 2 *C	4								PF09184.6
PNEG_00874			433	82095	82527	-	putative RhoGAP domain containing protein	4
PNEG_00875			1561	83000	84560	+	putative nitrogen permease regulator family protein *C	4								PF06218.6
PNEG_00876			2447	83163	85609	-	putative FRG1-like family protein *C	4								PF06229.7
PNEG_00877			1585	85627	87211	+	threonyl-tRNA synthetase *C	4								PF00587.20,PF03129.15
PNEG_00878			1122	87574	88695	-	maf-like protein *C	4								PF02545.9
PNEG_00879			302	88826	89127	+	fungal specific transcription factor *C	4
PNEG_00880			2602	89236	91889	+	putative transcriptional regulator Ngg1 *C	4								PF10198.4
PNEG_00881			697	89239	89935	-	putative G patch domain containing 4	4
PNEG_00882			1920	92062	93981	-	core subunit of the ubiquinol-cytochrome c reductase complex *C	4								PF00675.15,PF05193.16
PNEG_00883			749	94108	94856	+	succinate dehydrogenase cytochrome b small subunit *C	4								PF05328.7
PNEG_00884			1267	95033	96299	-	NADH-cytochrome b5 reductase *C	4								PF00175.16,PF08030.7,PF00970.19
PNEG_00885			542	96467	97008	-	50S ribosomal protein L31e *C	4								PF01198.14
PNEG_00886			1361	97305	98665	-	hnrnp arginine n-methyltransferase protein *C	4								PF13847.1,PF06325.8,PF08241.7,PF05175.9,PF08003.6,PF05185.11,PF13659.1,PF12847.2
PNEG_00887			1286	98924	100209	-	putative 3-ketoacyl-CoA reductase *C	4								PF13561.1,PF08659.5,PF00106.20
PNEG_00888			4642	100322	104963	+	putative nucleoporin Nup157/170 *C	4								PF03177.9,PF08801.6
PNEG_00889			1871	105159	107029	-	putative AP-endonuclease Apn2 *C	4								PF03372.18
PNEG_00890			729	107256	107984	+	putative Cytochrome c oxidase subunit Via	4								PF02046.10
PNEG_00891			1593	107891	109483	-	putative RRM domain-containing protein *C	4								PF14259.1
PNEG_00892			327	109760	110086	+	protein translocase SEC61 complex gamma subunit *C	4								PF00584.15
PNEG_00893			2535	110623	113157	-	putative telomeric repeat binding factor 1 *C	4
PNEG_00894			1845	114121	115965	-	putative conserved hypothetical protein	4
PNEG_00895			2315	116290	118604	+	putative RNA-binding protein *C	4								PF01585.18,PF00076.17,PF14259.1
PNEG_00896			698	118918	119615	-	RhoGEF domain-containing protein *C	4								PF00621.15
PNEG_00897			2189	121414	123602	+	putative pH-response regulator protein palI/RIM9	4								PF06687.7
PNEG_00898			962	124086	125047	-	40S ribosomal protein S4 *C	4								PF00900.15,PF08071.7,PF00467.24
PNEG_00899			1985	125403	127387	+	putative acetyl-coenzyme A transporter *C	4								PF13000.2
PNEG_00900			1110	127614	128723	+	Putative phosphopantothenoylcysteine synthetase	4								PF04127.10
PNEG_00901			1356	129057	130412	+	putative Sep4b *C	4								PF00735.13
PNEG_00902			514	130919	131432	-	putative ABC1 domain containing protein *C	4
PNEG_00903			449	131523	131971	+	putative N-acetylglucosaminyl-phosphatidylinositol de-N-acetylase domain protein *C	4
PNEG_00904			1407	132360	133766	+	60S ribosomal protein L7 *C	4								PF08079.7,PF00327.15
PNEG_00905			616	133850	134465	-	FeS cluster biogenesis *C	4								PF01521.15
PNEG_00906			1589	134613	136201	+	kynureninase	4								PF00266.14
PNEG_00907			1495	136385	137879	+	putative pentatricopeptide repeat protein *C	4								PF13041.1,PF13812.1,PF01535.15
PNEG_00908			1498	137947	139444	-	putative DNA repair protein RAD9	4								PF04139.8
PNEG_00909			2363	139978	142340	+	ATP-dependent RNA helicase DBP2	4								PF00270.24,PF00271.26
PNEG_00910			1771	142578	144348	-	putative transcriptional regulator	4
PNEG_00911			1440	145164	146603	-	unknown hypothetical protein	4
PNEG_00912			1282	146715	147996	+	DUF572-domain-containing protein	4								PF04502.8
PNEG_00913			1719	148369	150087	-	putative DUF1752-domain-containing protein *C	4								PF11702.3,PF08550.5
PNEG_00914			3127	153341	156467	-	putative trehalose phosphate synthase *C	4								PF02358.11,PF00982.16
PNEG_00915			1371	156869	158239	-	Similar to Cytochrome c peroxidase, mitochondrial *C	4								PF00141.18
PNEG_00916			1537	158575	160111	-	conserved hypothetical zinc finger protein *C	4								PF13894.1,PF00096.21,PF13465.1
PNEG_00917			1144	161087	162230	-	putative complexed with Cdc5 protein Cwf26 *C	4								PF09736.4
PNEG_00918			2568	162539	165106	+	putative endoribonuclease *C	4								PF01042.16,PF01902.12
PNEG_00919			863	165898	166760	+	riboflavin biosynthesis protein RibD domain-containing protein	4								PF01872.12
PNEG_00920			1786	166861	168646	-	putative Dolichol kinase *C	4								PF01148.15
PNEG_00921			2238	169106	171343	-	putative mRNA export factor mex67 *C	4								PF03943.8
PNEG_00922			1472	172604	174075	-	Poly(A) RNA polymerase cid14 *C	4								PF03828.14,PF01909.18
PNEG_00923			385	174622	175006	-	Mitochondrial distribution and morphology protein 35 *C	4								PF05254.7
PNEG_00925			1628	175805	177432	-	putative Ran GDP/GTP exchange factor *C	4								PF13540.1,PF00415.13
PNEG_00926			1230	177616	178845	+	rab GTPase binding protein *C	4								PF04893.12
PNEG_00927			744	178981	179724	+	unknown hypothetical protein (Protein of unknown function (DUF2458) superfamily) *C	4								PF10454.4,PF01866.12
PNEG_00928			491	179849	180339	-	putative metal resistance protein ycf1	4
PNEG_00929			307	180584	180890	+	putative pentatricopeptide repeat-containing protein	4
PNEG_00930			820	181464	182283	+	putative protein RTF2 homolog *C	4								PF04641.7
PNEG_00931			807	182442	183248	-	DNA-directed RNA polymerase III subunit rpc8	4								PF08292.7,PF03876.12
PNEG_00932			770	183461	184230	-	Splicing factor U2AF 23 kDa subunit	4								PF13893.1,PF00642.19
PNEG_00933			1054	185684	186737	-	putative actin cytoskeleton protein VIP1	4
PNEG_00934			897	186862	187758	+	putative nuclease domain containing protein *C	4								PF00565.12
PNEG_00935			2066	187535	189600	-	putative mitochondrial outer membrane protein (Sam50) *C	4								PF01103.18
PNEG_00936			1476	190699	192174	+	putative integral peroxisomal membrane protein *C	4								PF06398.6
PNEG_00937			1665	191346	193010	-	C-8 sterol isomerase *C	4								PF04622.7
PNEG_00938			514	193168	193681	+	putative mitochondrial import inner membrane translocase subunit tim16	4								PF03656.8
PNEG_00939			1040	194330	195369	-	putative coiled-coil domain-containing protein 6	4								PF09755.4
PNEG_00940			1701	195738	197438	+	putative ribosome biogenesis protein Nop6 *C	4
PNEG_00941			2082	199075	201156	+	unknown hypothetical protein	4
PNEG_00942			1401	201693	203093	+	putative C2H2 zinc finger protein	4
PNEG_00943			1960	203666	205625	+	MFS monosaccharide transporter	4								PF00083.19,PF07690.11
PNEG_00944			453	207147	207599	-	DNA-directed RNA polymerase I *C	4								PF01194.12
PNEG_00945			2902	207669	210570	+	putative WD repeat-containing protein 75 *C	4
PNEG_00946			1195	210803	211997	-	ras-domain-containing protein *C	4								PF00071.17,PF08477.8,PF00025.16,PF04670.7
PNEG_00947			3266	213034	216299	+	BUB protein kinase *C	4								PF07714.12,PF08311.7,PF00069.20
PNEG_00948			1285	217335	218619	+	prohibitin-2 *C	4								PF01145.20
PNEG_00949			1297	218122	219418	-	coatomer zeta subunit *C	4								PF01217.15
PNEG_00950			3783	219583	223365	-	putative serologically defined colon cancer antigen 1 protein *C	4								PF11923.3,PF05833.6,PF05670.8
PNEG_00951			1280	224153	225432	+	SUA5/yciO/yrdC family protein Sua5 *C	4								PF01300.13,PF03481.8
PNEG_00952			3399	225626	229024	-	calcium-transporting P-type ATPase, PMR1-type *C	4								PF00122.15,PF12710.2,PF00702.21,PF13246.1,PF00690.21,PF00689.16,PF08282.7
PNEG_00953			1986	229096	231081	-	6-phosphogluconate dehydrogenase (decarboxylating) *C	4								PF00393.14,PF03446.10
PNEG_00954			806	231413	232218	-	NADH-ubiquinone oxidoreductase subunit *C	4								PF12800.2,PF00037.22,PF12838.2,PF13187.1,PF13237.1
PNEG_00955			388	232502	232889	+	40S ribosomal protein S30 *C	4								PF04758.9
PNEG_00956			881	233210	234090	-	ornithine decarboxylase antizyme (ornithine decarboxylase antizyme family) *C	4								PF02100.12
PNEG_00957			1276	234526	235801	-	putative NASP family histone binding protein	4								PF10516.4
PNEG_00958			2248	236119	238366	+	putative DNA polymerase epsilon catalytic subunit B, Dpb2 *C	4								PF04042.11
PNEG_00959			2107	238447	240553	-	putative mRNA cleavage factor complex subunit *C	4								PF13893.1,PF00076.17,PF14259.1
PNEG_00960			1839	240812	242650	+	GTPase activating protein Gyp1*C	4								PF00566.13
PNEG_00961			614	242793	243406	-	putative 37S ribosomal protein rsm18,mitochondrial *C	4								PF01084.15
PNEG_00962			2186	243700	245885	-	WEE protein kinase	4								PF07714.12,PF00069.20
PNEG_00963			2592	247089	249680	-	putative golgi transport complex subunit Cog4	4								PF08318.7
PNEG_00964			3555	250114	253668	+	NAD+ dependent glutamate dehydrogenase *C	4								PF05088.7,PF00208.16
PNEG_00965			2961	254006	256966	+	1,4-alpha-glucan branching enzyme	4								PF02806.13,PF02922.13,PF00128.19
PNEG_00966			2019	257145	259163	+	ATP synthase F1, beta subunit	4								PF00306.22,PF02874.18,PF00006.20
PNEG_00967			2212	259319	261530	+	putative d-alanine--D-alanine ligase	4
PNEG_00968			4278	263878	268155	-	putative er to golgi transport-related protein *C	4								PF12584.3
PNEG_00969			2701	268747	271447	+	putative root hair defective 3 GTP-binding protein *C	4								PF02263.14,PF01926.18,PF05879.7
PNEG_00970			3788	271953	275740	-	unknown hypothetical protein	4								PF01833.19
PNEG_00971			1054	275973	277026	+	putative tRNA-specific adenosine deaminase subunit tad3 (cytidine deaminase like superfamily) *C	4								PF00383.17
PNEG_00972			636	277075	277710	-	putative N-glycosylation protein *C	4								PF12326.3
PNEG_00973			1761	277910	279670	-	putative MFS phospholipid transporter (Git1) *C	4								PF00083.19,PF07690.11
PNEG_00974			3555	280272	283826	+	putative GPI inositol-deacylase *C	4								PF07819.8,PF05057.9
PNEG_00975			1423	283125	284547	-	putative Endonuclease TnsA /resolvase Hjc/tRNA endonuclease	4								PF04471.7,PF10356.4
PNEG_00976			2965	284725	287689	+	putative actin cytoskeleton regulatory complex protein end-3 (EF-hand motif) *C	4								PF13833.1,PF12763.2,PF12761.2
PNEG_00977			1839	286248	288086	-	putative ubiquitin-protein ligase E3	4								PF13639.1,PF12678.2,PF13920.1,PF13923.1,PF00097.20
PNEG_00978			631	288138	288768	-	Mitochondria fission 1 protein *C	4
PNEG_00979			703	288922	289624	+	putative kinetochore protein spc24 *C	4								PF08286.6
PNEG_00980			249	289706	289954	-	MutL family mismatch-repair protein Pms1 *C	4
PNEG_00981			2707	289970	292676	-	putative MutL family mismatch-repair protein Pms1 *C	4								PF02518.21,PF08676.6,PF01119.14,PF13589.1
PNEG_00982			712	292779	293490	+	putative inner membrane peptidase complex catalytic subunit 2 *C	4								PF00717.18
PNEG_00983			1220	293979	295198	+	putative het-c2 protein	4								PF08718.6
PNEG_00984			2490	295350	297839	+	putative start control protein cdc10 *C	4								PF00023.25,PF04383.8,PF13857.1,PF13606.1,PF13637.1
PNEG_00985			2819	298030	300848	+	putative glutaminyl-tRNA synthase *C	4								PF04557.10,PF04558.10,PF03950.13,PF00749.16
PNEG_00986			1180	301150	302329	+	putative cupin -type protein	4								PF02037.22
PNEG_00987			2172	302477	304648	-	putative Vps52/Sac2 family protein*C	4								PF04129.7
PNEG_00988			561	304913	305473	-	putative mitochondrial f1f0 atp synthase subunit atp14	4								PF10775.4
PNEG_00989			1105	305833	306937	+	transcription factor TFIIB *C	4								PF00382.14,PF08271.7
PNEG_00990			712	307190	307901	-	unknown hypothetical protein	4
PNEG_00991			933	307994	308926	+	DASH complex subunit Duo1	4								PF08651.5
PNEG_00992			559	309130	309688	+	conserved hypothetical protein *C	4
PNEG_00993			2017	309702	311718	-	Phosphoglucomutase 2 *C	4								PF00408.15,PF02879.11,PF02880.11,PF02878.11
PNEG_00994			2889	311985	314873	-	putative degradation factor (CUE-ubiquitin binding domain) *C	4								PF02845.11
PNEG_00995			1812	316013	317824	+	putative transcriptional regulator (Cti6) *C	4								PF00628.24
PNEG_00996			7813	317930	325742	-	putative myosin type II heavy chain *C	4								PF00063.16,PF02736.14
PNEG_00997			2649	326140	328788	+	unknown hypothetical protein	4								PF10650.4
PNEG_00998			1069	329125	330193	+	putative osmosensor protein	4								PF07653.12,PF00018.23
PNEG_00999			1481	330435	331915	-	putative longevity-assurance protein	4								PF03798.11,PF08390.6
PNEG_01000			1645	332457	334101	+	conserved hypothetical protein *C	4								PF08320.7
PNEG_01001			1038	334180	335217	+	putative C2H2 finger domain protein *C	4								PF10357.4,PF12874.2
PNEG_01002			1339	335468	336806	+	putative Derlin *C	4								PF04511.10
PNEG_01003			1001	336928	337928	-	CCAAT-binding protein complex subunit HAP5 *C	4								PF00808.18,PF00125.19
PNEG_01004			4595	338085	342679	-	putative ATPase P-type K/Mg/Cd/Cu/Zn/Na/Ca/Na/H-transporter *C	4								PF00122.15,PF12710.2,PF00702.21,PF12409.3
PNEG_01005			2064	342998	345061	+	elongator complex, histone acetyltransferase subunit Elp3 *C	4								PF04055.16,PF00583.19
PNEG_01006			4596	345534	350129	+	similar to ATP-dependent DNA helicase Snf21 *C	4								PF08880.6,PF00176.18,PF07529.8,PF00439.20,PF00271.26
PNEG_01007			2439	350349	352787	+	putative S-M checkpoint control protein rad4 *C	4								PF00533.21,PF12738.2
PNEG_01008			778	352909	353686	-	putative ADP-ribosylation factor like protein 1 *C	4								PF09439.5,PF01926.18,PF00071.17,PF00025.16,PF08477.8,PF04670.7,PF00009.22
PNEG_01009			465	353937	354401	+	putative UV-induced protein Uvi15	4								PF12734.2
PNEG_01010			1267	354711	355977	+	conserved hypothetical protein *C	4
PNEG_01011			960	356248	357207	+	putative phosphatidylinositol glycan class L	4								PF02585.12
PNEG_01012			578	359265	359842	+	putative RMD1-protein required for Meiotic Division *C	4								PF02582.9
PNEG_01013			2463	360016	362478	-	vacuolar protein 8 protein *C	4								PF03224.9,PF01602.15,PF00514.18,PF05804.7
PNEG_01015			1021	363203	364223	+	putative mannosyl phosphorylinositol ceramide synthase SUR1 *C	4								PF04488.10
PNEG_01016			2077	364406	366482	+	putative YjeF_N domain protein	4								PF09532.5,PF03853.10
PNEG_01017			465	366696	367160	+	30S ribosomal protein S21e	4								PF01249.13
PNEG_01018			525	368935	369459	-	Apc13 domain-containing protein kinase *C	4								PF05839.6
PNEG_01019			1031	370144	371174	+	putative Polyribonucleotide nucleotidyltransferase *C	4								PF01138.16
PNEG_01020			2686	371326	374011	-	putative Cullin-4B isoform 1 *C	4								PF10557.4,PF00888.17
PNEG_01021			591	374297	374887	+	putative inner membrane peptidase complex catalytic subunit *C	4								PF00717.18,PF10502.4
PNEG_01022			1470	374960	376429	-	putative 54S ribosomal protein L35, mitochondrial precursor *C	4								PF01161.15
PNEG_01023			937	376572	377508	-	mitochondrial 54S ribosomal protein YmL6 *C	4								PF00573.17
PNEG_01024			1824	377639	379462	+	putative mitochondrial 3-hydroxyisobutyryl-CoA hydrolase *C	4								PF13766.1,PF00378.15
PNEG_01025			779	381305	382083	+	B-cell receptor-associated 31-like protein *C	4								PF05529.7
PNEG_01026			1606	382183	383788	-	unknown hypothetical protein	4								PF00635.21
PNEG_01027			2188	383990	386177	+	putative tRNA dihydrouridine synthase Dus3 *C	4								PF01207.12
PNEG_01028			1140	387189	388328	+	Sfp1 transcription factor (SFP1 Domains) *C	4
PNEG_01029			2565	389406	391970	+	CAMK/CAMKL/KIN4 protein kinase *C	4								PF07714.12,PF00069.20
PNEG_01030			719	392237	392955	+	putative RecQ mediated genome instability protein Rmi1	4								PF08585.7
PNEG_01031			1274	393966	395239	+	RAN protein kinase *C	4								PF07714.12,PF00069.20,PF05445.6
PNEG_01033			1503	396167	397669	-	putative Smg-4/UPF3 family protein *C	4								PF03467.10
PNEG_01034			3806	397745	401550	-	RNA-binding protein Prp24 *C	4								PF13893.1,PF00076.17,PF14259.1
PNEG_01035			1913	401783	403695	-	telomeric repeat binding factor 1 (Telomere repeat binding factor) *C	4								PF00249.26,PF08558.5
PNEG_01036			799	404336	405134	+	putative Hsp90 binding co-chaperone (Sba1)	4
PNEG_01037			562	405238	405799	+	putative apoptosis-inducing TAF9-like domain 1	4
PNEG_01038			995	405987	406981	-	similar to mRNA export protein mlo3 (RRM family) *C	4								PF00076.17
PNEG_01039			1339	407691	409029	+	putative Protein trafficking PGA2	4								PF07543.7
PNEG_01040			758	408133	408890	-	putative vacuolar sorting protein VPS24 *C	4								PF03357.16
PNEG_01041			418	410241	410658	+	unknown hypothetical protein	4
PNEG_01042			1540	410897	412436	+	tRNA pseudouridylate synthase	4								PF00849.17
PNEG_01043			1511	412532	414042	+	putative nucleotide-sugar transporter *C	4								PF03151.11,PF00892.15
PNEG_01044			2433	414151	416583	-	putative RNA-binding protein *C	4								PF00076.17,PF14259.1
PNEG_01045			2147	414993	417139	+	putative similar to beta-catenin-like protein 1 *C	4								PF08216.6
PNEG_01046			2024	418177	420200	+	putative Transcription factor AbaA *C	4								PF01285.13
PNEG_01047			1547	420679	422225	+	putative glycoside hydrolase family 17 protein	4								PF00332.13
PNEG_01048			1520	422271	423790	+	XP-G family nuclease *C	4								PF00867.13,PF00752.12
PNEG_01049			1187	424065	425251	-	RGS domain-containing protein *C	4								PF00615.14
PNEG_01050			1142	425836	426977	-	putative DNA repair exonuclease rad1	4								PF02144.11
PNEG_01051			1947	427622	429568	+	Histone acetyltransferase GCN5	4								PF13508.1,PF00583.19,PF00439.20
PNEG_01052			4780	429868	434647	-	DNA repair protein rad50	4								PF13558.1,PF13476.1
PNEG_01053			1073	436343	437415	-	glucokinase/protein kinase	4
PNEG_01054			921	437929	438849	+	ubiquitin conjugating enzyme E2-C	4								PF00179.21,PF05743.8
PNEG_01055			740	439091	439830	-	putative duf1711 domain protein	4								PF08193.6
PNEG_01056			1925	439949	441873	+	putative ran-binding protein 10	4								PF00622.23,PF10607.4
PNEG_01058			1503	442401	443903	-	putative NIMA interactive protein	4								PF11559.3
PNEG_01059			4341	444306	448646	-	RNA polymerase II complex subunit Rpb2	4								PF04563.10,PF04566.8,PF04565.11,PF00562.23,PF04561.9,PF04567.12,PF04560.15
PNEG_01060			866	448832	449697	-	Dynein light chain 2, cytoplasmic	4								PF01221.13
PNEG_01062			3531	455329	458859	-	Aminopeptidase (Peptidase M1 superfamily)	4								PF11838.3,PF13485.1,PF01433.15
PNEG_01063			1657	459609	461265	-	GPI mannosyltransferase 3	4								PF03901.12
PNEG_01064			712	461330	462041	+	Similar to Coenzyme Q-binding protein coq10 *C	4								PF03364.15
PNEG_01065			2803	462099	464901	-	putative U3 snoRNP-associated protein Utp13 *C	4								PF08625.6,PF00400.27
PNEG_01066			1205	466183	467387	+	putative TPR repeat protein Oca3 *C	4								PF13414.1,PF00515.23,PF07719.12,PF13181.1
PNEG_01067			1527	467959	469485	-	putative Arp2/3 complex 41kD subunit *C	4								PF00400.27
PNEG_01068			551	470230	470780	-	U2 small nuclear ribonucleoprotein B *C	4								PF13893.1,PF00076.17,PF14259.1
PNEG_01069			1877	470828	472704	+	sterol 14alpha-demethylase	4								PF00067.17
PNEG_01070			2414	473254	475667	+	STE/STE20/YSK protein kinase *C	4								PF07714.12,PF00069.20
PNEG_01071			762	475863	476624	-	putative ribosome biogenesis protein *C	4								PF01585.18
PNEG_01072			571	476927	477497	+	unknown hypothetical protein	4
PNEG_01073			2819	477683	480501	-	putative AP-3 adaptor complex subunit Apl5 *C	4								PF01602.15
PNEG_01074			2505	480667	483171	-	glutamine-fructose-6-phosphate transaminase *C	4								PF01380.17,PF00310.16,PF13537.1,PF13230.1,PF13522.1
PNEG_01075			4149	483638	487786	-	Inositol polyphosphate-related polyphosphatase (Catalytic inositol polyphosphate 5-phosphatase) *C	4								PF02383.13,PF03372.18
PNEG_01076			3392	488404	491795	+	endoplasmic reticulum calcium ATPase *C	4								PF00122.15,PF12710.2,PF00702.21,PF13246.1,PF00690.21,PF00689.16,PF08282.7
PNEG_01077			847	491909	492755	-	20S proteasome component beta 3 *C	4								PF00227.21
PNEG_01078			1775	492901	494728	+	putative UBX domain protein *C	4								PF00789.15,PF11470.3
PNEG_01079			825	494834	495658	+	6,7-dimethyl-8-ribityllumazine synthase *C	4								PF00885.14
PNEG_01080			928	495894	496821	-	20S proteasome component beta 7 *C	4								PF00227.21
PNEG_01081			1491	497075	498565	-	putative ubiquitin-protein ligase E3 *C	4								PF13445.1,PF13639.1,PF13920.1,PF13923.1,PF00097.20
PNEG_01082			346	498633	498978	+	ribosomal protein L38e	4								PF01781.13
PNEG_01083			719	500430	501148	+	putative fms interacting protein *C	4								PF09766.4
PNEG_01084			362	502612	502973	-	putative secretory pathway protein YSY6	4
PNEG_01085			368	503085	503452	+	conserved hypothetical protein *C	4
PNEG_01086			1798	503827	505624	+	putative cell division control protein *C	4								PF00158.21,PF00004.24,PF13191.1,PF13401.1
PNEG_01087			1662	506350	508011	-	putative UBX domain-containing protein 2 *C	4								PF00789.15,PF13899.1
PNEG_01088			1832	508782	510613	+	putative DNA repair protein Rad60 *C	4								PF11976.3
PNEG_01089			3025	510388	513412	-	putative N-alpha-acetyltransferase 25, NatB auxiliary subunit	4								PF09797.4
PNEG_01090			853	513653	514505	+	putative mitochondrial DUF1640-domain-containing protein *C	4								PF07798.6
PNEG_01091			1115	514536	515650	-	eukaryotic phosphomannomutase *C	4								PF03332.8
PNEG_01092			3517	515790	519306	+	Mitochondrial presequence protease (Zinc dependent peptidase M16C domain) *C	4								PF08367.6,PF00675.15,PF05193.16
PNEG_01093			326	520029	520354	-	conserved hypothetical protein *C	4
PNEG_01094			960	520498	521457	-	putative Fe superoxide dismutase *C	4								PF02777.13
PNEG_01095			1395	522129	523523	-	putative ERCC-8 DNA repair	4								PF00400.27
PNEG_01096			456	523736	524191	+	conserved hypothetical protein *C	4								PF05234.6
PNEG_01097			1276	525020	526295	+	putative G-patch domain protein (Spp2)	4								PF12656.2,PF01585.18
PNEG_01098			6286	526602	532887	-	putative proteasome component (Armadillo-like helical repeat)	4								PF02985.17,PF13001.2
PNEG_01099			447	533284	533730	-	putative superoxide dismutase	4
PNEG_01100			2340	534487	536826	+	putative DNA polymerase alpha/epsilon subunit B *C	4								PF04042.11
PNEG_01101			1933	536336	538268	-	methionyl-tRNA synthetase	4								PF09334.6,PF00133.17,PF08264.8,PF01406.14
PNEG_01102			1910	538301	540210	+	Cysteine proteinase	4								PF00443.24,PF13423.1
PNEG_01103			759	540401	541159	-	putative diphthamide biosynthesis protein Dph4	4								PF00226.26
PNEG_01104			3911	541295	545205	+	major surface glycoprotein-like protein	4								PF12373.3,PF02349.10
PNEG_01105			4109	483	4591	-	similar to Ste23 (peptidase M16)	5								PF00675.15,PF05193.16
PNEG_01106			3419	6392	9810	-	MSG	5								PF02349.10
PNEG_01107			1178	10753	11930	+	Protein ADRM1-like protein *C	5								PF04683.8,PF13658.1
PNEG_01108			1085	13021	14105	+	casein kinase II subunit beta *C	5								PF01214.13
PNEG_01109			1473	14725	16197	+	RSC complex subunit Sfh1 *C	5								PF04855.7,PF00320.22
PNEG_01110			1908	16817	18724	+	di/tri peptide transporter 2 *C	5								PF00854.16
PNEG_01111			2074	19100	21173	-	guanine nucleotide exchange factor Vps9 *C	5								PF02204.13,PF02845.11
PNEG_01112			845	21243	22087	+	tRNA wybutosine-synthesizing protein *C	5								PF02676.9
PNEG_01113			1957	22502	24458	-	putative asparagine synthase related protein	5								PF00733.16
PNEG_01114			719	25406	26124	-	mediator complex subunit Med19/Rox3 *C	5								PF08633.5
PNEG_01115			1021	26248	27268	+	DNA repair protein rad10 *C	5								PF03834.9
PNEG_01116			1926	27393	29318	-	ribosome biogenesis (Nop4) *C	5								PF13893.1,PF00076.17,PF14259.1
PNEG_01117			491	29619	30109	+	progesterone binding protein *C	5								PF00173.23
PNEG_01118			2471	30192	32662	-	putative ribosome biogenesis protein Erb1 (WD40 domain) *C	5								PF08145.7,PF00400.27
PNEG_01119			822	33156	33977	+	ADP-ribosylation factor (Ras-like GTPase superfamily)	5								PF09439.5,PF01926.18,PF00071.17,PF00025.16,PF04670.7,PF08477.8
PNEG_01120			416	35259	35674	-	integral membrane sensor signal transduction histidine kinase	5
PNEG_01121			290	36248	36537	+	conserved hypothetical protein	5
PNEG_01122			2601	37002	39602	+	mitochondrial heatshock protein Hsp78 *C	5								PF10431.4,PF07728.9,PF00158.21,PF00004.24,PF07724.9
PNEG_01123			1126	39820	40945	-	Similar to 3-ketodihydrosphingosine reductase *C	5								PF08659.5,PF00106.20
PNEG_01124			2180	41265	43444	+	U3 snoRNP-associated protein Utp3	5								PF04000.10,PF09368.5
PNEG_01125			417	43723	44139	+	conserved hypothetical protein *C	5								PF10270.4
PNEG_01126			835	44535	45369	+	elongation factor 1-beta *C	5								PF00736.14,PF10587.4
PNEG_01127			1018	45788	46805	-	DASH complex subunit Ask1 *C	5								PF08655.5
PNEG_01128			859	47234	48092	-	ubiquitin-conjugating enzyme E2 S *C	5								PF00179.21
PNEG_01129			1134	48570	49703	+	unknown protein product *C	5
PNEG_01130			1749	50440	52188	+	Similar to Cysteine desulfurase *C	5								PF01041.12,PF00266.14,PF01212.16
PNEG_01131			1405	52223	53627	-	putative wasp-interacting protein vrp1p protein *C	5
PNEG_01132			424	54151	54574	+	U6 snRNP-associated protein Lsm8 *C	5								PF01423.17
PNEG_01133			924	54751	55674	-	protein kinase activator Mob2 *C	5								PF03637.12
PNEG_01134			1673	55807	57479	+	RNA polymerase II associated Paf1 complex *C	5								PF04004.8
PNEG_01135			1963	58424	60386	+	unknown protein product *C	5								PF00646.28
PNEG_01137			1119	60861	61979	+	60S ribosomal protein L1	5								PF00687.16
PNEG_01138			1398	62034	63431	-	SURF4-domain-containing protein *C	5								PF02077.10
PNEG_01139			2184	63819	66002	+	cohesin loading factor *C	5								PF10345.4
PNEG_01140			564	66144	66707	-	putative 60s ribosomal subunit assembly export protein loc1 protein	5
PNEG_01141			2833	67028	69860	+	similar to inner centromere protein mis6 *C	5								PF07778.6
PNEG_01142			844	69628	70471	-	conserved hypothetical protein *C	5								PF11779.3
PNEG_01143			1770	70826	72595	+	tyrosyl-DNA phosphodiesterase *C	5								PF06087.7
PNEG_01144			1068	72877	73944	+	CDP-alcohol phosphatidyltransferase *C	5								PF01066.16
PNEG_01145			2249	74949	77197	+	Transcriptional repressor TUP1 protein (WD40 domain) *C	5								PF00400.27,PF08581.5
PNEG_01146			1119	77482	78600	+	C2H2 transcription factor (Azf1) *C	5								PF13894.1,PF13465.1,PF00096.21
PNEG_01147			864	79755	80618	+	putative mitochondrial outer membrane protein mmm1 protein *C	5								PF10296.4
PNEG_01148			2566	80820	83385	-	nuclear cap-binding complex large subunit	5								PF09090.6,PF09088.6
PNEG_01149			233	83414	83646	-	putative calcium-translocating P-type ATPase PMCA-type	5
PNEG_01150			412	83921	84332	-	Ubiquitin-related modifier 1 *C	5								PF09138.6
PNEG_01151			1542	84417	85958	-	Metallophosphoesterase 1 *C	5								PF00149.23
PNEG_01152			2940	86099	89038	+	RNA polymerase II Elongator subunit *C	5								PF00400.27
PNEG_01153			1157	89317	90473	-	splicing factor 3B subunit 4 *C	5								PF13893.1,PF00076.17,PF14259.1
PNEG_01154			740	91931	92670	+	multiple myeloma tumor-associated protein *C	5								PF10159.4
PNEG_01155			1105	95037	96141	+	mitochondrial TOM complex subunit Tom40 *C	5								PF01459.17
PNEG_01156			1987	97120	99110	+	CMGC/GSK protein kinase *C	5								PF07714.12,PF00069.20
PNEG_01157			639	99169	99807	-	UPF0220 domain protein	5								PF05255.6
PNEG_01158			696	100057	100752	+	putative CAD trifunctional protein	5
PNEG_01159			3008	100862	103869	-	mannosyl-oligosaccharide glucosidase *C	5								PF01204.13,PF03200.11
PNEG_01160			711	104208	104918	+	U4/U6 x U5 tri-snRNP complex subunit *C	5								PF08648.7
PNEG_01161			2891	105000	107890	-	FAM40A protein *C	5								PF11882.3,PF07923.8
PNEG_01162			1605	108125	109729	+	WD40 repeat-containing protein *C	5								PF08728.5,PF00400.27
PNEG_01163			924	109806	110729	-	PAP2 domain-containing protein	5								PF01569.16
PNEG_01165			1638	111128	112765	-	tRNA isopentenyltransferase	5								PF01715.12
PNEG_01166			1171	113310	114480	+	unknown protein product *C	5
PNEG_01167			1699	115127	116940	-	nucleoporin GLE1 (GLE1 super family) *C	5								PF07817.8
PNEG_01168			2853	117186	120038	-	dolichyl-diphosphooligosaccharide--protein glycosyltransferase subunit stt3*C	5								PF02516.9
PNEG_01169			480	120421	120900	-	50S ribosomal protein YmL27 *C	5								PF09809.4
PNEG_01170			680	121472	122151	-	centromere-specific histone H3 CENP-A	5								PF00125.19
PNEG_01171			5451	123864	129314	+	putative eukaryotic translation initiation factor subunit eIF-4F	5								PF02854.14,PF12152.3
PNEG_01172			4386	129457	133842	-	DEAH RNA helicase *C	5								PF00270.24,PF04408.18,PF07717.11,PF00271.26
PNEG_01173			853	134308	135160	+	cytochrome c heme lyase *C	5								PF01265.12
PNEG_01174			1550	135502	137051	-	ADP-ribosylation factor-like protein 1	5								PF09439.5,PF00071.17,PF00025.16,PF04670.7,PF08477.8,PF00009.22
PNEG_01175			996	136756	137751	+	alpha-tubulin suppressor protein Aats1*C	5								PF13540.1,PF00415.13
PNEG_01176			964	138128	139091	-	conserved hypothetical protein *C	5								PF10501.4
PNEG_01177			1747	139034	140780	+	glucosidase 2 subunit beta *C	5								PF12999.2,PF13015.1
PNEG_01178			1049	140904	141952	+	thioredoxin-like I protein Txl1 *C	5								PF00085.15,PF06201.8
PNEG_01179			1351	142037	143387	-	thiamine pyrophosphate carrier 1 *C	5								PF00153.22
PNEG_01180			625	146384	147008	+	DnaJ domain protein (Mas5) *C	5								PF00226.26
PNEG_01181			377	147136	147512	-	NADH-ubiquinone oxidoreductase	5								PF10200.4
PNEG_01182			1874	147989	149862	+	Similar to Branchpoint-bridging protein*C	5								PF13014.1,PF00098.18,PF00013.24
PNEG_01183			1332	150080	151411	-	conserved hypothetical protein *C	5								PF14027.1
PNEG_01184			1018	151449	152466	-	ATP synthase subunit 4 *C	5								PF05405.9
PNEG_01185			1925	152513	154437	+	CBF/Mak21 family protein *C	5								PF03914.12
PNEG_01186			563	155003	155565	-	40S ribosomal protein S12-B	5								PF01248.21
PNEG_01187			943	155909	156851	+	3-oxo-5-alpha-steroid 4-dehydrogenase, C-terminal	5								PF02544.11
PNEG_01188			3707	157067	160773	+	mediator complex subunit Med15	5								PF05397.7
PNEG_01189			2486	160865	163350	-	unknown hypothetical protein	5								PF08314.6
PNEG_01190			1346	163489	164834	-	solute carrier family 35 member F1	5								PF08449.6,PF00892.15,PF06027.7
PNEG_01191			3335	164930	168264	-	Similar to WD repeat-containing protein	5
PNEG_01192			735	168334	169068	+	rRNA-processing protein	5								PF10153.4
PNEG_01193			1590	169303	170892	-	GLG1/glycogen synthesis initiator (glycogenin) *C	5								PF01501.15
PNEG_01194			2151	171069	173219	-	phenylalanyl-tRNA synthetase, beta subunit *C	5								PF03483.12,PF03484.10
PNEG_01195			2266	173281	175546	+	phosphatase PP2A regulatory subunit A *C	5								PF13646.1
PNEG_01196			737	176300	177036	-	Similar to Ankyrin repeat-containing protein *C	5								PF00023.25,PF12796.2,PF13606.1,PF13637.1
PNEG_01197			460	177202	177661	+	DNA-directed RNA polymerase subunit *C	5								PF02150.11,PF01096.13
PNEG_01198			691	177838	178528	-	60S ribosomal protein L16 *C	5								PF00572.13
PNEG_01199			1273	178821	180093	+	conserved hypothetical protein *C	5								PF00154.16,PF06745.8,PF08423.6
PNEG_01200			2961	180106	183066	-	protein efr3 *C	5
PNEG_01201			2378	183191	185568	+	Similar to Protein sls1 *C	5
PNEG_01202			807	185641	186447	+	methyltransferase involved in endocytosis *C	5								PF02390.12,PF01135.14,PF13847.1,PF08241.7,PF12147.3,PF05175.9,PF02353.15,PF13659.1,PF12847.2,PF13489.1,PF08242.7
PNEG_01203			1607	187425	189031	+	Vid24 family protein *C	5								PF09783.4
PNEG_01204			1449	189377	190825	+	translation elongation factor EF-1, subunit alpha *C	5								PF03143.12,PF03144.20,PF00009.22
PNEG_01205			2487	189560	192046	-	Uridine diphosphate-N-acetylglucosamine transporter Hut1 *C	5								PF03151.11,PF08449.6,PF00892.15
PNEG_01206			1074	192666	193739	-	MAPK phosphatase PMP1 *C	5								PF00782.15
PNEG_01207			1458	194546	196003	-	unnamed protein product *C	5
PNEG_01208			3859	196303	200161	+	unnamed protein product *C	5
PNEG_01209			1765	200714	202478	+	GTP binding protein	5								PF01926.18,PF02824.16,PF02421.13
PNEG_01210			1454	202969	204422	-	PXA domain-containing protein	5								PF02194.10
PNEG_01211			570	205215	205784	+	mediator complex subunit Med10 *C	5								PF09748.4
PNEG_01212			2415	205947	208361	-	putative arrestin-like protein	5								PF02752.17
PNEG_01213			3118	209135	212252	+	signal transduction protein Syg1 *C	5								PF03124.9,PF03105.14
PNEG_01214			1125	213347	214471	-	Pal1 cell morphology protein *C	5								PF08316.6
PNEG_01215			942	216192	217133	+	ribosome biogenesis protein rlp24 *C	5								PF01246.15
PNEG_01217			1108	217965	219072	-	Shk1 kinase-binding protein 15	5								PF00400.27
PNEG_01218			1434	219131	220564	+	MAGE-domain-containing protein	5								PF01454.14
PNEG_01219			1154	220559	221712	-	EB1-like domain-containing protein *C	5								PF03271.12
PNEG_01220			1543	222146	223688	+	ATP-dependent RNA helicase Dbp8 *C	5								PF00270.24,PF00271.26
PNEG_01221			1220	224658	225877	-	methyltransferase domain-containing protein *C	5								PF08241.7,PF13489.1
PNEG_01222			1698	226185	227882	+	putative dynactin p62 family protein *C	5								PF05502.8
PNEG_01223			2200	228304	230503	+	DNA topoisomerase III *C	5								PF01131.15,PF01751.17
PNEG_01224			1911	231021	232931	+	Cysteine and glycine-rich protein 1 *C	5								PF00412.17
PNEG_01225			1433	233097	234529	-	Set1 complex component spp1 *C	5								PF00628.24
PNEG_01226			2560	234906	237465	+	Mitochondrial respiratory chain complexes assembly protein rca1	5								PF06480.10,PF00004.24,PF01434.13
PNEG_01227			761	237757	238517	-	30S ribosomal protein S7e	5								PF01251.13
PNEG_01228			642	239384	240025	+	ARP2/3 actin-organizing complex subunit Arc15	5								PF04699.9
PNEG_01229			889	239904	240792	-	Vacuolar protein-sorting-associated protein 25	5								PF05871.7
PNEG_01230			1248	241212	242459	-	KH domain RNA-binding protein (K homology RNA-binding domain) *C	5								PF13014.1,PF00013.24
PNEG_01231			1091	242621	243711	-	ADP/ATP carrier protein (Provisional ADP/ATP transporter) *C	5								PF00153.22
PNEG_01232			1828	243996	245823	-	Probable phosphoinositide 3-phosphatase *C	5								PF13849.1,PF06602.9
PNEG_01233			575	246259	246833	+	Yippee zinc-binding protein Moh1	5								PF03226.9
PNEG_01234			718	247159	247876	+	prorein methyltransferase Mtq2 *C	5								PF05175.9,PF13659.1
PNEG_01235			1901	247826	249897	-	krr family protein	5								PF12936.2,PF05178.7
PNEG_01236			743	250059	250801	-	C2H2 finger domain protein	5
PNEG_01237			1487	251372	252858	+	STE/STE7/MKK protein kinase *C	5								PF07714.12,PF00069.20
PNEG_01238			953	253582	254534	+	phosphoinositide biosynthesis protein (Scs3p superfamily) *C	5								PF10261.4
PNEG_01239			888	255195	256082	-	tRNA 2'-phosphotransferase Tpt1 *C	5								PF01885.11
PNEG_01240			1595	256210	257804	-	C-14 sterol reductase Erg24 *C	5								PF01222.12
PNEG_01241			1154	257872	259025	+	Mannose-6-phosphate receptor binding domain *C	5								PF00878.13,PF02157.10
PNEG_01242			2116	259521	261636	+	Transcription factor of the Forkhead/HNF3 family *C	5								PF00250.13,PF00498.21
PNEG_01243			1939	261882	263820	-	SNARE complex subunit (Vam7) *C	5								PF05739.14,PF00787.19
PNEG_01244			718	261917	262634	+	inhibitor of growth protein 3 *C	5								PF00628.24
PNEG_01245			1191	263951	265141	-	30S ribosomal protein S3 *C	5								PF00189.15,PF07650.12
PNEG_01246			887	265334	266220	-	conserved hypothetical protein *C	5
PNEG_01247			6277	266543	272819	-	TATA-binding protein-associated factor *C	5								PF12054.3,PF00176.18,PF00271.26
PNEG_01248			2037	273801	275837	+	SCF E3 ubiquitin ligase complex F-box protein grrA *C	5								PF13516.1,PF12937.2,PF00560.28
PNEG_01249			470	277713	278182	-	mediator complex subunit Med31	5								PF05669.7
PNEG_01250			2191	278368	280558	+	putative respiratory complex assembly protein rmp1 protein *C	5								PF10358.4
PNEG_01251			885	279651	280535	-	conserved hypothetical protein *C	5
PNEG_01252			2979	280850	283828	-	AP-1 complex subunit gamma-1 *C	5								PF02883.15,PF01602.15
PNEG_01253			498	283915	284412	+	mitochondrial DnaJ chaperone (Tim14) *C	5								PF00226.26
PNEG_01254			769	285438	286206	-	DNA-directed RNA polymerase III complex subunit Rpc31 *C	5								PF11705.3
PNEG_01255			2136	286194	288329	+	ATP-dependent DNA helicase II *C	5								PF02735.11,PF03731.10
PNEG_01256			5379	289381	294759	+	putative acyl-Coa ligase (Adenylate and fatty acid CoA binding domains) *C	5								PF00501.23
PNEG_01257			785	294637	295421	-	GTP-binding ADP-ribosylation factor-like protein ARL2 *C	5								PF01926.18,PF00071.17,PF00025.16,PF08477.8,PF04670.7
PNEG_01258			3894	295196	299089	+	conserved hypothetical protein *C	5								PF08424.5
PNEG_01259			1734	299118	300851	-	alpha-mannosyltransferase *C	5								PF02732.10
PNEG_01260			2207	300982	303188	+	ATP-dependent RNA helicase drs1 *C	5								PF00270.24,PF00271.26
PNEG_01261			210	303490	303699	+	unknown hypothetical protein	5
PNEG_01262			835	304129	304963	+	40S ribosomal protein S5 *C	5								PF00177.16
PNEG_01263			3778	305260	309037	-	eukaryotic translation initation factor 5B *C	5								PF03144.20,PF11987.3,PF00009.22
PNEG_01264			615	309414	310028	-	AP-3 adaptor complex subunit Aps3 *C	5								PF01217.15
PNEG_01265			4565	310161	314725	+	unknown hypothetical protein	5								PF03178.10,PF10433.4
PNEG_01266			1839	316838	318676	+	signal recognition particle *C	5
PNEG_01267			465	319073	319537	-	Thyroid transcription factor 1-associated protein 26-like protein	5								PF08524.6
PNEG_01268			1022	320225	321246	+	Yip1 domain family *C	5								PF04893.12
PNEG_01269			1164	321414	322577	+	translation initiation factor eIF2 alpha subunit *C	5								PF00575.18,PF07541.7
PNEG_01270			3489	322724	326212	+	DNA repair and recombination protein RAD26 *C	5								PF00176.18,PF04851.10,PF00271.26,PF11496.3
PNEG_01271			1985	328319	330303	-	gelsolin repeat protein, putative *C	5
PNEG_01272			3484	330853	334336	-	ATP-dependent protease La *C	5								PF07728.9,PF00004.24,PF13541.1,PF07724.9,PF02190.11,PF05362.8
PNEG_01273			1208	334675	335882	-	nitrilase-like protein *C	5								PF00795.17
PNEG_01274			1179	336443	337621	+	BRO1-domain-containing protein *C	5
PNEG_01275			543	338570	339112	-	Erg28 protein *C	5								PF03694.8
PNEG_01276			750	339160	339909	+	rab GTPase binding protein *C	5								PF04893.12
PNEG_01277			669	340788	341456	+	Protein arv1	5								PF04161.8
PNEG_01278			360	341909	342268	-	vacuolar ATP synthase subunit H, putative	5								PF05493.8
PNEG_01279			458	342472	342929	+	F-type H+-transporting ATPase subunit g	5								PF04718.10
PNEG_01280			1718	342999	344716	-	ATP-dependent RNA helicase rok1	5								PF00270.24,PF00176.18,PF04851.10,PF00271.26
PNEG_01281			402	345198	345599	-	transcription initiation protein spt4 *C	5								PF06093.8
PNEG_01282			2305	346951	349255	+	putative nucleolar GTP-binding protein 1 *C	5								PF06858.9,PF01926.18,PF08155.6,PF02421.13
PNEG_01283			1317	349379	350695	-	BAR domain-containing family *C	5								PF10455.4,PF03114.13
PNEG_01284			804	350770	351573	+	RNA polymerase I transcription factor subunit Rrn11 *C	5								PF04090.7
PNEG_01285			1651	351708	353358	-	glucosyltransferase *C	5								PF04922.7
PNEG_01286			2387	353537	355923	+	gamma-glutamylcysteine synthetase *C	5								PF03074.11
PNEG_01287			478	356011	356488	-	nadh-ubiquinone oxidoreductase b18 subunit family protein	5								PF05676.8
PNEG_01288			2090	356681	358770	+	Cell division cycle-related protein res2/pct1 *C	5								PF00023.25,PF04383.8,PF12796.2,PF13857.1,PF13606.1,PF13637.1
PNEG_01289			1349	360149	361497	-	Succinate dehydrogenase [ubiquinone] iron-sulfur subunit *C	5								PF13085.1,PF13534.1,PF13183.1
PNEG_01290			1193	361780	362972	-	Cytochrome b5 reductase *C	5								PF00175.16,PF00970.19
PNEG_01291			5544	363605	369148	+	THADA protein *C	5								PF10350.4
PNEG_01292			2146	369150	371295	-	arginyl-tRNA synthetase *C	5								PF05746.10,PF00750.14
PNEG_01293			1333	371396	372728	+	ELMO domain-containing protein 2 *C	5								PF04727.8
PNEG_01294			1011	372848	373858	-	protein RER1	5								PF03248.8
PNEG_01295			550	374233	374782	+	50S ribosomal protein L13 *C	5								PF00572.13
PNEG_01296			1107	375087	376193	-	universal stress protein	5								PF00582.21
PNEG_01297			790	376542	377331	+	Derlin-2 (DER1 superfamily) *C	5								PF04511.10
PNEG_01298			1133	377465	378597	-	potential fungal zinc cluster transcription factor *C	5								PF00172.13
PNEG_01299			1947	378768	380714	-	eukaryotic release factor 1	5								PF03463.10,PF03464.10,PF03465.10
PNEG_01300			592	381595	382322	-	E3 ubiquitin-protein ligase RBX1	5								PF12861.2,PF12678.2
PNEG_01301			1011	382758	383768	+	conserved hypothetical protein *C	5
PNEG_01302			1012	383952	384963	-	acyl-CoA dehydrogenase *C	5
PNEG_01303			1413	385179	386591	-	cell wall biosynthesis/ cell cycle regulator *C	5								PF09346.5
PNEG_01304			2208	386819	389026	-	CorA family magnesium ion transporter *C	5								PF01544.13
PNEG_01305			379	389584	389962	+	microsomal signal peptidase subunit SPC12	5								PF06645.8
PNEG_01306			1415	390060	391474	-	Golgi GDP-mannose transporter *C	5								PF03151.11,PF08449.6,PF00892.15
PNEG_01307			2406	392062	394467	+	tRNA uridine 5-carboxymethylaminomethyl modification enzyme GidA *C	5								PF00890.19,PF01134.17,PF13932.1,PF07992.9
PNEG_01308			4188	394100	398287	-	Importin-alpha re-exporter *C	5								PF08506.5,PF03378.10
PNEG_01309			4603	398423	403025	+	tuberin	5								PF11864.3,PF02145.10,PF03542.11
PNEG_01310			2599	403327	405925	-	mRNA binding protein Pumilio 2	5								PF00806.14
PNEG_01311			2916	406646	409561	-	phosphoethanolamine N-methyltransferase *C	5								PF00884.18,PF01663.17,PF01676.13
PNEG_01312			2727	409980	412706	-	Origin recognition complex subunit 3 *C	5								PF07034.6
PNEG_01313			811	412793	413603	-	conserved hypothetical protein *C	5
PNEG_01314			458	413949	414406	-	ribosomal protein L22e *C	5								PF01776.12
PNEG_01315			3259	414938	418196	+	similar to vacuolar morphogenesis protein AvaB *C	5								PF00780.17,PF10366.4,PF10367.4
PNEG_01316			879	417632	418510	-	unknown hypothetical protein	5								PF08738.5
PNEG_01317			306	418564	418869	+	unknown hypothetical protein	5
PNEG_01318			1394	418954	420347	-	HbrB-domain-containing protein C	5								PF08539.6
PNEG_01319			1951	420511	422461	-	U3 small nucleolar RNA-associated protein *C	5								PF00400.27,PF08149.6
PNEG_01320			3112	422446	425557	+	ribosome biogenesis protein Tsr1 *C	5								PF04950.7,PF08142.7
PNEG_01321			420	425645	426064	+	fmp21p *C	5								PF07896.7
PNEG_01322			645	426421	427065	-	unknown hypothetical protein	5
PNEG_01323			3626	427377	431002	-	anucleate primary sterigmata protein A *C	5								PF12814.2
PNEG_01324			2147	431292	433438	-	actin-like protein Arp8	5								PF00022.14
PNEG_01325			501	433638	434138	-	unknown hypothetical protein	5								PF08285.6
PNEG_01326			1632	434549	436180	-	transcriptional regulatory protein Rxt3	5								PF08642.5
PNEG_01327			498	436394	436891	+	unknown hypothetical protein	5
PNEG_01328			636	437763	438398	-	mitochondrion organization and biogenesis protein	5								PF06413.6
PNEG_01329			2760	438461	441220	-	ribosome biogenesis factor recycling AAA family ATPase	5								PF07728.9,PF00004.24,PF02359.13,PF05496.7,PF00308.13
PNEG_01330			1029	441392	442420	-	enoyl reductase *C	5								PF02544.11
PNEG_01331			1516	442729	444244	+	6-phosphofructo-2-kinase *C	5								PF01591.13,PF00300.17
PNEG_01332			6432	444442	450873	-	DNA repair protein Mus7	5								PF09462.5
PNEG_01333			592	451085	451676	-	conserved hypothetical protein *C	5
PNEG_01334			1218	451758	452975	+	vesicular-fusion protein SEC17 *C	5
PNEG_01335			1756	453170	454925	+	P-loop containing nucleoside triphosphate hydrolase protein *C	5								PF00270.24,PF00271.26
PNEG_01336			931	454940	455870	-	Similar to RNA-binding protein with serine-rich domain 1 *C	5								PF13893.1,PF00076.17,PF14259.1
PNEG_01337			2173	456022	458194	+	N2,N2-dimethylguanosine tRNA methyltransferase *C	5								PF02005.11
PNEG_01338			3218	458188	461473	-	U3 snoRNP-associated protein Utp21 *C	5								PF04192.7,PF00400.27
PNEG_01339			3192	461633	464824	+	inositol hexakisphosphate kinase/inositol pyrophosphate synthase *C	5								PF08443.6,PF00328.17
PNEG_01340			1738	466362	468099	-	ribose-phosphate pyrophosphokinase *C	5								PF13793.1
PNEG_01341			2620	468672	471291	+	putative lipase *C	5								PF05057.9
PNEG_01342			1795	471660	473454	-	unknown hypothetical protein	5								PF04969.11
PNEG_01343			1786	473664	475449	-	SWI/SNF and RSC complex subunit Arp9 *C	5								PF00022.14
PNEG_01344			793	475718	476510	-	pre-mRNA-splicing factor	5								PF08312.7
PNEG_01345			1365	476563	477927	+	rRNA processing protein Mis3 *C	5
PNEG_01346			2534	478038	480571	+	conserved hypothetical protein *C	5
PNEG_01347			1634	481116	482749	+	5-aminolevulinate synthase *C	5								PF00155.16,PF00266.14,PF01053.15
PNEG_01348			2060	482775	484848	-	Atypical/ABC1/ABC1-A protein kinase *C	5								PF03109.11
PNEG_01349			1304	485307	486610	+	importin 13 *C	5								PF13455.1,PF10544.4
PNEG_01350			2273	487172	489444	-	CAMK protein kinase *C	5								PF07714.12,PF00069.20,PF00498.21
PNEG_01351			765	489592	490356	+	molecular co-chaperone STI1 *C	5
PNEG_01352			1567	490415	491981	-	DNA-directed RNA polymerase I complex subunit Rpa49	5								PF06870.7
PNEG_01353			2310	492902	495211	+	DIL and Ankyrin domain-containing protein *C	5								PF00023.25,PF12796.2,PF01843.14,PF13606.1,PF13637.1
PNEG_01354			1425	495273	496697	-	conserved hypothetical protein *C	5
PNEG_01355			696	497169	497864	+	60S ribosomal protein L27 *C	5								PF01777.13,PF00467.24
PNEG_01356			1827	498541	500367	+	DNA repair endonuclease rad2	5								PF00867.13,PF00752.12
PNEG_01357			2594	500926	503519	+	putative oligonucleotide OPT transporter	5								PF03169.10
PNEG_01358			1994	503622	505615	+	ATP-dependent RNA helicase Spb4 *C	5								PF00270.24,PF04851.10,PF13959.1,PF00271.26
PNEG_01359			1270	505754	507023	+	oligomeric Golgi complex component *C	5								PF04124.7
PNEG_01360			1036	507105	508140	-	mitochondrial ribosomal protein subunit S28 *C	5								PF00312.17
PNEG_01361			1771	508193	509963	+	U3 snoRNP protein Nop58	5								PF01798.13,PF08156.8,PF08060.8
PNEG_01363			1068	511713	512780	-	Clr6 histone deacetylase complex subunit Sds3	5								PF08598.6
PNEG_01364			1355	512854	514208	+	conserved hypothetical protein *C	5
PNEG_01365			1494	514729	516222	+	U3 snoRNP-associated protein Sof1*C	5								PF00400.27,PF04158.9
PNEG_01366			1521	516363	517883	-	actin-domain-containing protein	5								PF00022.14
PNEG_01367			1035	518931	519965	+	40S ribosomal protein S0	5								PF00318.15
PNEG_01368			621	520000	520620	-	phosphatidylinositol N-acetylglucosaminyltransferase *C	5								PF10181.4
PNEG_01369			597	520833	521429	+	conserved hypothetical protein *C	5
PNEG_01370			2757	521700	524456	+	Deg1p tRNA-pseudouridine synthase 3 *C	5								PF01416.15
PNEG_01371			1534	523024	524557	-	seryl-tRNA synthetase (Seryl-tRNA synthetase (SerRS) class II core superfamily) *C	5								PF00587.20,PF02403.17
PNEG_01372			1944	524667	526610	+	T-complex protein 1, gamma subunit	5								PF00118.19
PNEG_01373			474	526702	527175	-	DNA-directed RNA polymerase III complex subunit Rpc17 *C	5								PF03874.11
PNEG_01374			1197	527278	528474	+	ATP synthase (C/AC39) subunit *C	5								PF01992.11
PNEG_01375			842	528627	529588	-	DUF887 family protein *C	5								PF03798.11
PNEG_01376			2080	529861	531940	+	nucleoporin Nup60 *C	5
PNEG_01377			2109	12	2120	-	major surface glycoprotein family protein	6								PF02349.10
PNEG_01378			3720	2627	6346	+	potassium/sodium efflux P-type ATPase, fungal-type *C	6								PF00122.15,PF12710.2,PF00702.21,PF13246.1,PF00690.21,PF00689.16
PNEG_01379			676	7734	8409	-	50S ribosomal protein L18 *C	6								PF00828.14
PNEG_01380			1176	9396	10571	-	CMGC/CDK/CDK5 protein kinase *C	6								PF07714.12,PF00069.20
PNEG_01381			1479	10857	12335	+	putative sap domain-containing protein	6								PF02037.22
PNEG_01382			803	11835	12637	-	6-phosphogluconolactonase *C	6								PF01182.15
PNEG_01383			1963	14117	16079	+	FACT complex subunit pob3 *C	6								PF03531.9,PF08512.7
PNEG_01384			2814	16224	19037	-	PLK/SAK protein kinase *C	6								PF07714.12,PF00069.20
PNEG_01386			574	20058	20631	+	coiled-coil domain-containing protein *C	6								PF08315.7
PNEG_01387			228	21058	21285	-	zinc finger CCHC domain-containing protein 10	6								PF13917.1
PNEG_01388			1398	22215	23612	+	conserved hypothetical protein *C	6
PNEG_01389			610	25351	25960	-	cAMP-regulated phosphoprotein family protein Igo1 *C	6								PF04667.12
PNEG_01390			500	28225	28724	-	protein phosphatase inhibitor protein *C	6								PF07491.6
PNEG_01391			1835	31026	32860	-	Atypical/ABC1/ABC1-B protein kinase *C	6								PF03109.11
PNEG_01392			1127	33085	34211	-	eukaryotic translation initiation factor 3 subunit F *C	6								PF13012.1,PF01398.16
PNEG_01393			2324	34319	36642	+	U3 associated protein Utp25 *C	6								PF06862.7
PNEG_01394			320	36718	37037	-	S-adenosylmethionine-dependent methyltransferase *C	6								PF06842.7
PNEG_01395			469	37109	37577	+	transcription factor TFIID complex subunit Taf13 *C	6								PF02269.11
PNEG_01396			762	38911	39672	+	mitochondrial 37S ribosomal protein RSM25 *C	6								PF13741.1
PNEG_01397			2471	39904	42374	+	leucine-rich repeat protein Sog2 *C	6								PF10428.4
PNEG_01398			4594	43247	47840	-	STE/STE11/CDC15 protein kinase *C	6								PF07714.12,PF00069.20
PNEG_01399			1275	48610	49884	-	dihydrofolate synthase *C	6								PF08245.7
PNEG_01400			3088	51130	54217	+	copper P-type ATPase CtaA *C	6								PF00403.21,PF00122.15,PF12710.2,PF00702.21,PF08282.7
PNEG_01401			2181	54546	56726	-	RhoGAP-domain-containing protein *C	6								PF13716.1,PF00620.22,PF00650.15
PNEG_01402			695	57043	57737	-	conserved hypothetical protein *C	6
PNEG_01403			3525	58869	62393	+	ras guanine-nucleotide exchange protein Cdc25p *C	6								PF00617.14,PF00618.15
PNEG_01404			2379	63113	65491	+	alpha-1,2-mannosyltransferase alg11 *C	6								PF13692.1,PF00534.15
PNEG_01405			1365	64181	65545	-	putative mitochondrial inner membrane (60kD) protein	6								PF02096.15
PNEG_01406			1475	65872	67346	-	protein phosphatase 2C protein 1 *C	6								PF00481.16
PNEG_01407			2848	67736	70583	-	transmembrane glycoprotein *C	6								PF05345.7
PNEG_01408			2778	70877	73654	-	putative methionyl-tRNA synthetase	6								PF09334.6,PF00133.17
PNEG_01409			470	73934	74403	+	DUF1715 domain-containing protein	6								PF09811.4
PNEG_01410			1382	74542	75923	-	kinetochore protein mis15	6								PF05238.8
PNEG_01411			1431	76075	77505	-	chaperone protein DNAJ protein *C	6								PF09320.6,PF00226.26
PNEG_01412			2312	78206	80517	-	Lipoyltransferase and lipoate-protein ligase *C	6								PF10437.4,PF03099.14
PNEG_01413			1068	78294	79369	+	tatD-related Dnase *C	6								PF01026.16
PNEG_01414			1331	80942	82273	-	mediator complex subunit Pmc6 *C	6								PF09637.5
PNEG_01415			251	82365	82615	+	related to mitochondrial ribosomal protein	6								PF10937.3
PNEG_01416			1676	82693	84368	+	adenylosuccinate synthetase *C	6								PF00709.16
PNEG_01417			3697	84478	88321	+	Ubiquitin conjugation factor E4 *C	6								PF10408.4,PF04564.10
PNEG_01418			824	88596	89419	-	Rho family GTPase Rho1 (Ras-like GTPase superfamily)	6								PF00071.17,PF08477.8,PF00025.16
PNEG_01419			1463	90214	91676	+	RNA export factor, nucleoporin Rae1 *C	6								PF00400.27
PNEG_01420			2210	91862	94071	+	pheromone processing carboxypeptidase Kex1 (Peptidase S10 superfamily) *C	6								PF00450.17
PNEG_01421			2547	94834	97380	+	mhyt domain signaling *C	6								PF03707.11
PNEG_01422			1164	97538	98701	+	Probable cytosolic Fe-S cluster assembly factor *C	6								PF00400.27
PNEG_01423			567	99400	99966	+	conserved hypothetical protein *C	6
PNEG_01424			596	100280	100875	+	30S ribosomal protein S23 (S12) *C	6								PF00164.20
PNEG_01425			1476	101340	102815	-	ER membrane protein *C	6								PF08426.5
PNEG_01426			1322	103258	104579	+	metal-dependent protein hydrolase (gamm1 protien) *C	6								PF03690.8
PNEG_01427			2278	104666	106943	-	integral inner nuclear membrane protein Ima1 *C	6								PF09779.4
PNEG_01428			1813	107141	108953	-	G-patch DNA repair protein *C	6								PF01585.18,PF13893.1,PF00076.17
PNEG_01429			3123	109234	112356	-	LAG1 DNA binding *C	6								PF09270.5,PF09271.6
PNEG_01430			1479	114231	115709	+	chorismate synthase	6								PF01264.16
PNEG_01431			1924	116359	118282	+	CAMKK/ELM protein kinase *C	6								PF07714.12,PF00069.20
PNEG_01432			1551	118421	119971	-	solute carrier family 25 member 33 *C	6								PF00153.22
PNEG_01433			501	120052	120552	+	cytochrome b-c1 complex subunit 7 *C	6								PF02271.11
PNEG_01434			1076	120605	121680	-	HhH-GPD superfamily base excision DNA repair protein *C	6								PF00730.20
PNEG_01435			1589	122550	124138	+	GPI anchored cell surface protein (Meu10) *C	6
PNEG_01436			2354	124765	127118	-	Sok1 protein kinase *C	6								PF05794.8
PNEG_01437			1256	127604	128859	-	putative Gata like transcription factor (Zinc finger) *C	6								PF00320.22
PNEG_01438			2589	129510	132098	-	Nup85 Nucleoporin *C	6								PF07575.8
PNEG_01439			1700	132153	133852	+	Similar to Pentatricopeptide repeat-containing protein	6
PNEG_01440			594	133899	134492	+	neddylin (ubiquitin-like protein)	6								PF00240.18,PF11976.3
PNEG_01441			989	134751	135739	-	uracil DNA glycosylase superfamily protein *C	6								PF03167.14
PNEG_01442			914	135967	136880	+	Ran GTPase Spi1 *C	6								PF00071.17,PF08477.8,PF00025.16
PNEG_01443			1565	137181	138745	-	RecA family ATPase Dmc1 *C	6								PF13481.1,PF00154.16,PF06745.8,PF08423.6
PNEG_01444			672	138857	139528	-	cellular nucleic acid-binding protein *C	6								PF14392.1,PF00098.18
PNEG_01445			1456	140173	141628	+	ribosomal small subunit assembly protein *C	6								PF12923.2
PNEG_01446			1937	141055	142991	-	Similar to Nuclear pore glycoprotein p62 *C	6								PF05064.8
PNEG_01447			503	143152	143654	-	30S ribosomal protein S24e *C	6								PF01282.14
PNEG_01448			1462	143778	145239	-	RNA binding protein *C	6								PF13893.1,PF00076.17,PF14259.1,PF00160.16
PNEG_01449			1070	145345	146414	-	conserved hypothetical protein *C	6
PNEG_01450			679	146798	147476	-	tubulin-specific chaperone A *C	6								PF02970.11
PNEG_01451			996	148763	149758	-	putative RNA recognition motif containing protein *C	6								PF13893.1,PF00076.17,PF14259.1,PF14327.1,PF14304.1
PNEG_01452			753	150348	151100	-	mitochondrial 54S ribosomal protein YmL16 *C	6								PF00347.18
PNEG_01453			612	151369	151980	-	NADH dehydrogenase 1 *C	6								PF06212.7
PNEG_01454			2432	152148	154579	-	putative cholinesterase simialr to neuroligin (esterase lipase superfamily) *C	6								PF00135.23,PF07859.8
PNEG_01455			945	155216	156160	+	putative pre rRNA processing protein (Rix1, complex involved with 60S ribosome maturation)	6								PF12333.3
PNEG_01456			2289	156672	158960	-	lysyl-tRNA synthetase *C	6								PF01336.20,PF01409.15,PF00152.15
PNEG_01457			1156	159090	160245	-	protein sco1	6								PF00578.16,PF02630.9
PNEG_01458			1404	160583	161986	-	glycosyltransferase family 50 protein *C	6								PF05007.8,PF06728.8
PNEG_01459			1867	162303	164169	+	conserved hypothetical protein	6
PNEG_01461			653	167509	168161	+	phosphoglycerate mutase family protein	6								PF00300.17
PNEG_01462			554	168887	169440	-	putative 1-(5-phosphoribosyl)-5-[(5-phosphoribosylamino)methylideneamino] imidazole-4-carboxamide isomerase *C	6
PNEG_01463			1315	170481	171795	+	putative calcium homeostasis endoplasmic reticulum protein *C	6								PF04818.8
PNEG_01464			394	172015	172408	-	Ubiquitin-like modifier hub1	6								PF00240.18
PNEG_01465			807	172478	173284	-	unknown hypothetical protein	6
PNEG_01466			380	173714	174093	+	conserved hypothetical protein *C	6
PNEG_01467			1174	174363	175536	+	tRNA methyltransferase complex catalytic subunit Cpd1 *C	6								PF01135.14,PF08704.5
PNEG_01468			1376	175652	177027	+	Tetratricopeptide TPR-1 *C	6								PF04969.11,PF13414.1,PF00515.23,PF05002.10
PNEG_01469			734	178155	178888	+	benzoylformate decarboxylase *C	6								PF03517.8
PNEG_01470			2068	178974	181041	-	conserved hypothetical protein *C	6
PNEG_01471			2893	181360	184252	-	poly(A) binding protein Crp79 (Meu5) *C	6								PF13893.1,PF00076.17,PF14259.1
PNEG_01472			352	184798	185149	+	Iron-sulfur cluster biosynthesis protein (Complex1_LYR-like superfamily) *C	6								PF13232.1,PF05347.10
PNEG_01473			1484	185453	186936	-	phospholipid scramblase *C	6								PF03803.10
PNEG_01474			1402	187042	188443	-	putative meiotically up-regulated gene 123 protein *C	6
PNEG_01475			1877	188706	190582	+	putative CAF assembly factor complex large subunit Pcf1	6								PF12253.3
PNEG_01476			1294	190743	192036	+	ribosome biogenesis protein Nob1 *C	6								PF08772.6
PNEG_01477			1437	192569	194005	-	UDP-glucose ceramide glucosyltransferase *C	6								PF13506.1,PF13641.1,PF00535.21,PF13632.1
PNEG_01478			2794	194240	197033	+	cysteinyl-tRNA synthetase *C	6								PF09334.6,PF00133.17,PF01406.14
PNEG_01479			901	197229	198129	+	phospholipase/Carboxylesterase superfamily protein *C	6								PF02230.11
PNEG_01480			495	198341	198835	+	conserved hypothetical protein *C	6
PNEG_01481			1809	199084	200892	+	ATP-dependent RNA helicase-like protein	6								PF00270.24,PF00271.26
PNEG_01482			1809	201059	202867	+	histone deacetylase (class I) Clr6 *C	6								PF00850.14
PNEG_01483			2569	203043	205611	-	Protein phosphatase 2a,regulatory subunit *C	6								PF01603.15
PNEG_01484			1804	205685	207488	+	transcription factor tfiiic complex a box associated subunit sfc1	6								PF09734.4
PNEG_01485			4104	207718	211821	+	phosphoribosylformylglycinamidine synthase *C	6								PF13507.1,PF00586.19,PF02769.17
PNEG_01486			12259	211901	224159	-	transcription-associated protein (Ransformation/tRanscription domain-Associated Protein ) *C	6								PF00454.22,PF02260.15,PF02259.18
PNEG_01487			853	224343	225195	-	putative mrna splicing protein yju2 protein *C	6								PF04502.8
PNEG_01488			3422	225497	228918	+	potassium uptake transporter, putative *C	6								PF02386.11
PNEG_01489			2644	228980	231623	-	DNA replication licensing factor mcm5 *C	6								PF07728.9,PF00493.18
PNEG_01490			3230	231889	235118	+	GARP complex component Vps54 *C	6								PF07928.7
PNEG_01491			472	235161	235632	-	subunit VI of cytochrome C oxidase *C	6								PF02284.11
PNEG_01492			1221	236284	237504	+	elongation of fatty acids protein 3	6								PF01151.13
PNEG_01493			3116	237691	240806	+	putative gamma-tubulin complex component 5	6								PF04130.8
PNEG_01494			1226	241187	242412	-	tRNA-guanine transglycosylase	6								PF01702.13
PNEG_01495			630	242708	243337	+	mitochondrial import inner membrane translocase subunit tim22 *C	6								PF02466.14
PNEG_01496			2870	243595	246464	-	dynamin-2 *C	6								PF00350.18,PF02212.13,PF01031.15
PNEG_01497			1747	247308	249054	+	STE/STE20/YSK protein kinase *C	6								PF07714.12,PF00069.20
PNEG_01498			1822	249872	251693	+	splicing factor 3a subunit 3, putative *C	6								PF12874.2,PF12171.3,PF11931.3,PF12108.3
PNEG_01499			2642	251730	254371	-	V-type ATPase, A subunit *C	6								PF00306.22,PF02874.18,PF00006.20
PNEG_01500			2583	254484	257066	+	Similar to WD repeat-containing protein 26 *C	6								PF08662.6,PF10607.4,PF00400.27
PNEG_01501			2947	257131	260077	-	glutamine-dependent NAD(+) synthetase *C	6								PF02540.12,PF00795.17
PNEG_01502			1312	262336	263647	+	Nuclear pore complex component *C	6								PF08058.6
PNEG_01503			578	263591	264168	-	50S ribosomal protein L19 *C	6								PF01245.15
PNEG_01504			2758	264257	267014	-	glutamyl-tRNA synthetase *C	6								PF03950.13,PF00749.16
PNEG_01506			1194	273657	274850	-	related to SLX1-Subunit of a complex, with Slx4p, that hydrolyzes 5` branches from duplex DNA *C	6								PF01541.19
PNEG_01507			5120	274969	280088	+	histone demethylase (H3-trimethyl-K4 specific)-like protein	6								PF08429.6,PF01388.16,PF00628.24,PF02373.17,PF02928.11,PF02375.12
PNEG_01508			1815	280924	282738	-	thymidylate kinase *C	6								PF02223.12
PNEG_01509			905	281024	281928	+	Eukaryotic translation initiation factor 4E type 2	6								PF01652.13
PNEG_01510			660	282948	283758	+	YAH1-like protein *C	6								PF00111.22
PNEG_01511			1685	283060	284744	-	ribosomal RNA-processing protein 15 *C	6								PF07890.7
PNEG_01512			1456	284805	286260	+	mitochondrial fusion and transport protein Ugo1 *C	6
PNEG_01513			6430	286425	292854	+	CMGC/CDK/CRK7 protein kinase (PKc super family) *C	6								PF07714.12,PF00069.20
PNEG_01514			3882	289703	293584	-	Inositol polyphosphate-related phosphatase *C	6								PF03372.18
PNEG_01515			599	293810	294408	+	putative zinc finger protein (Zinc finger domain containing protein (CHY type)) *C	6								PF05495.7
PNEG_01516			1008	294540	295547	-	alpha-type of subunit of 20S proteasome *C	6								PF10584.4,PF00227.21
PNEG_01517			2976	296291	299320	-	U3 snoRNP-associated protein Utp1 *C	6								PF04003.7,PF00400.27
PNEG_01518			1595	299387	301038	+	cell division control protein 12	6								PF01926.18,PF00735.13
PNEG_01519			1508	301222	302729	+	WD repeat containing protein *C	6								PF00400.27
PNEG_01520			2425	302215	304639	-	transcriptional regulator Cwf13/SkiP, putative *C	6								PF02731.10
PNEG_01521			4211	304993	309203	+	probable ubiquitin-specific processing protease 21 *C	6								PF00443.24,PF13423.1,PF12436.3,PF00917.21
PNEG_01522			681	309354	310034	-	endosomal cargo receptor (Erp3), putative	6								PF01105.19
PNEG_01523			3132	310559	313690	+	Ulp1 protease family protein	6								PF02902.14
PNEG_01524			3629	314154	317782	-	HDA1 complex subunit *C	6
PNEG_01525			1916	318113	320028	+	signal recognition particle subunit Srp54 *C	6								PF00448.17,PF02978.14,PF02881.14,PF02492.14
PNEG_01526			1610	320365	321974	-	bZIP transcription factor HapX	6								PF10297.4,PF00170.16
PNEG_01527			716	322170	322885	+	signal peptidase 22 kDa subunit *C	6								PF04573.7
PNEG_01528			4605	322686	327575	-	exonuclease Kem1 *C	6								PF03159.13
PNEG_01529			1682	327912	329593	+	chromatin assembly factor 1 subunit C *C	6								PF00400.27,PF12265.3
PNEG_01530			3115	329726	332840	+	transcription factor TFIIH complex ERCC-3 subunit *C	6								PF04851.10,PF00176.18,PF13625.1,PF00271.26
PNEG_01531			1017	333013	334029	-	GTP cyclohydrolase 1 *C	6								PF01227.17
PNEG_01532			776	334632	335407	+	glc8 protein *C	6								PF04979.9
PNEG_01533			2113	335542	337654	-	histone H4-like TAF Taf6 *C	6								PF02969.12,PF07571.8
PNEG_01534			602	338053	338654	+	succinate dehydrogenase, cytochrome b556 subunit *C	6								PF01127.17
PNEG_01535			2183	338743	340925	-	actin-interacting protein *C	6								PF00400.27
PNEG_01536			2012	341015	343026	-	inner membrane protein oxa1-2 *C	6								PF02096.15
PNEG_01537			545	340958	341502	+	TOM13-domain-containing protein	6								PF08219.6
PNEG_01538			2384	343091	345474	+	H3 K56 histone acetylation protein RTT109 *C	6								PF08214.6
PNEG_01539			2657	343167	345823	-	DNA topoisomerase IV alpha subunit *C	6								PF04406.9
PNEG_01540			848	347688	348535	-	conserved hypothetical protein *C	6
PNEG_01541			2059	349033	351092	+	UBA/TPR/DNAJ domain-containing protein Ucp7 *C	6								PF13414.1,PF00226.26
PNEG_01542			1713	351215	352927	+	conserved hypothetical protein *C	6
PNEG_01543			1210	353031	354240	+	Gtr1/RagA G protein Gtr1	6								PF01926.18,PF00071.17,PF04670.7,PF00025.16,PF08477.8,PF00009.22
PNEG_01544			1406	355088	356493	+	Probable tRNA-splicing endonuclease subunit sen2	6								PF01974.12
PNEG_01545			424	356248	356671	-	scramblase family protein	6
PNEG_01546			1942	356952	358893	+	RNase III domain-containing protein *C	6
PNEG_01547			2762	357569	360330	-	SIN component scaffold protein Sid4 *C	6								PF11778.3
PNEG_01548			2558	360509	363074	+	lanosterol synthase Erg7 *C	6								PF13249.1,PF13243.1,PF00432.16
PNEG_01549			753	362894	363646	-	60S ribosomal protein L2 *C	6								PF01016.14
PNEG_01550			1457	363732	365188	+	Cdc48-dependent protein degradation adaptor protein (Shp1), putative *C	6								PF00789.15,PF08059.8
PNEG_01551			851	365272	366122	-	transcription factor TFIID complex subunit Taf11 *C	6								PF04719.9
PNEG_01552			895	366179	367073	+	50S ribosomal protein L1 *C	6								PF00687.16
PNEG_01553			906	367083	367988	-	putative oligomeric golgi complex subunit 2 protein	6								PF06148.6
PNEG_01554			742	369126	369867	+	ubiquitin-conjugating enzyme *C	6								PF00179.21
PNEG_01555			583	369973	370555	-	ankyrin repeat family protein *C	6								PF00023.25,PF12796.2,PF13857.1,PF13606.1,PF13637.1
PNEG_01556			700	370880	371579	-	WW domain-containing protein *C	6								PF00397.21
PNEG_01557			1643	371819	373461	+	probable clathrin assembly protein AP47 *C	6								PF00928.16,PF01217.15
PNEG_01558			1257	373992	375248	-	methionyl-tRNA formyltransferase	6								PF00551.14
PNEG_01559			1998	375505	377502	+	Similar to Vacuolar fusion protein CCZ1	6								PF08217.6
PNEG_01560			1512	378059	379570	+	Similar to Nuclear envelope morphology protein 1 *C	6								PF03031.13
PNEG_01561			2697	379918	382924	+	Similar to RNA polymerase I-specific transcription initiation factor RRN6 *C	6								PF10214.4
PNEG_01562			318	382657	382974	-	mitotic-spindle organizing protein 1	6								PF12554.3
PNEG_01563			1484	383337	384820	+	Histone deacetylase 1 *C	6								PF00850.14
PNEG_01564			2256	384871	387126	+	spindle pole body docking protein Cut11 *C	6								PF09531.5
PNEG_01565			748	387166	387913	-	cytochrome c1 heme lyase *C	6								PF01265.12
PNEG_01566			2003	387205	389207	+	diphosphomevalonate decarboxylase *C	6								PF00288.21
PNEG_01567			4563	389255	393817	-	Similar to Elongator complex protein 1 *C	6								PF04762.7
PNEG_01568			2070	394093	396171	+	putative altered inheritance of mitochondria protein 13 *C	6								PF07956.6
PNEG_01569			1912	394764	396675	-	Ubiquitin carboxyl-terminal hydrolase *C	6								PF00443.24,PF13423.1
PNEG_01570			884	396735	397618	+	Actin-related protein 2/3 complex subunit 4	6								PF05856.7
PNEG_01571			819	397685	398503	-	thioredoxin-dependent peroxidase	6								PF00578.16,PF08534.5
PNEG_01572			1397	398587	399983	+	guanine nucleotide-binding protein beta subunit	6								PF00400.27
PNEG_01573			1172	400068	401239	+	putative phosducin protein	6								PF02114.11
PNEG_01574			1688	400761	402448	-	transcription factor TFIIF complex subunit Tfg3 *C	6								PF03366.11
PNEG_01575			843	402704	403546	-	ran GTPase binding protein Sbp1 *C	6								PF00638.13
PNEG_01576			1705	404265	405969	+	cell cycle control protein *C	6								PF08606.6,PF00400.27
PNEG_01577			1022	406205	407226	+	SUMO-targeted ubiquitin-protein ligase subunit Rfp1 *C	6
PNEG_01578			797	407326	408122	+	Protein tyrosine phosphatase *C	6								PF04387.9
PNEG_01579			984	408170	409153	-	putative alpha and gamma adaptin binding protein p34 protein *C	6
PNEG_01580			480	409408	409887	-	small nuclear ribonucleoprotein Sm D3	6								PF01423.17
PNEG_01581			1478	410076	411553	+	cytosolic thiouridylase subunit Ctu2	6								PF10288.4
PNEG_01582			730	411684	412413	-	PH domain-containing protein *C	6								PF13430.1
PNEG_01583			1781	412532	414312	+	mRNA-decapping enzyme subunit 2 *C	6								PF05026.8,PF00293.23
PNEG_01584			574	414393	414966	-	mitochondrial 54S ribosomal protein MRPL51 *C	6								PF05047.11
PNEG_01585			1261	415109	416369	+	U1 small nuclear ribonucleoprotein 70 kDa *C	6								PF13893.1,PF12220.3,PF00076.17,PF14259.1
PNEG_01586			927	416537	417463	-	mRNA turnover and ribosome assembly protein Mrt4 *C	6								PF00466.15
PNEG_01587			1346	417609	418954	+	mitochondrial distribution and morphology protein 10 *C	6								PF12519.3
PNEG_01588			1447	419290	420736	-	Cation efflux family protein family	6								PF01545.16
PNEG_01589			1045	420952	421996	-	Essential protein required for the maturation of 25S rRNA and 60S ribosomal subunit assembly *C	6								PF05890.7
PNEG_01590			492	422190	422681	+	cell division protein FtsK *C	6
PNEG_01591			1602	422670	424271	-	putative PDI-like protein	6								PF00085.15,PF07749.7
PNEG_01592			810	424361	425173	+	TOM complex subunit Tom22	6								PF04281.8
PNEG_01593			1794	425231	427024	-	conserved eukaryotic protein *C	6								PF13926.1
PNEG_01594			3063	427187	430349	-	Similar to Probable vacuolar protein sorting-associated protein 16 *C	6								PF04840.7,PF04841.8
PNEG_01595			2027	431085	433111	+	putative wd repeat domain-containing protein *C	6								PF00400.27
PNEG_01596			1272	433561	434832	-	histone lysine N-methyltransferase *C	6								PF00400.27
PNEG_01597			2561	435307	437867	+	XPG I-region protein *C	6								PF12246.3,PF12247.3,PF00867.13,PF00752.12
PNEG_01598			1498	438039	439536	-	MYND-type zinc finger protein samB *C	6								PF01753.13
PNEG_01599			819	439668	440486	-	HAD superfamily (subfamily IIIA) phosphatase *C	6								PF13419.1,PF13242.1,PF09419.5
PNEG_01600			1932	440561	442492	+	lung seven transmembrane receptor domain-containing protein	6								PF06814.8
PNEG_01601			3490	442941	446430	-	conserved hypothetical protein *C	6
PNEG_01602			498	442773	443270	+	Centrin-3, putative *C	6								PF13499.1,PF13405.1
PNEG_01603			598	447192	447789	-	sister chromatid cohesion protein *C	6								PF01883.14
PNEG_01604			846	448478	449323	+	Ras-related protein Rab7 *C	6								PF01926.18,PF00071.17,PF08477.8,PF00025.16,PF04670.7
PNEG_01605			1115	449600	450714	-	hydroxyacylglutathione hydrolase *C	6								PF00753.22
PNEG_01606			1841	450944	452784	-	NAD+ kinase, putative *C	6								PF01513.16
PNEG_01607			1556	453053	454608	+	Las1-like protein *C	6								PF04031.8
PNEG_01608			402	454747	455148	+	unknown hypothetical protein	6
PNEG_01609			435	455371	455805	+	signal recognition particle subunit Srp21	6								PF05486.7
PNEG_01610			1440	455938	457377	-	ribonucleotide reductase small subunit RnrA	6								PF00268.16
PNEG_01611			2751	459433	462183	+	rRNA methyltransferase Spb1	6								PF01728.14,PF07780.7,PF11861.3
PNEG_01612			1278	462294	463571	-	uracil DNA N-glycosylase *C	6								PF03167.14
PNEG_01613			1310	463664	464973	+	COP9 complex family protein	6								PF01398.16,PF14464.1
PNEG_01614			1818	465044	466861	-	glutamyl-tRNA synthetase *C	6								PF00749.16
PNEG_01615			1461	467170	468630	+	DNAJ protein Xdj1 *C	6								PF00684.14,PF01556.13,PF00226.26
PNEG_01616			1223	469244	470466	+	tRNA pseudouridine synthase *C	6								PF01509.13
PNEG_01617			5622	470659	476280	+	U3 snoRNP-associated protein Rrp5	6								PF05843.9,PF00575.18
PNEG_01619			1718	476581	478298	-	conserved hypothetical protein *C	6
PNEG_01620			1574	478558	480131	+	WD repeat protein Cdt2	6								PF00400.27
PNEG_01621			553	480532	481084	-	50S ribosomal protein L32	6								PF01655.13
PNEG_01622			1675	481223	482901	-	Translation initiation factor 4B *C	6								PF13893.1,PF00076.17,PF14259.1
PNEG_01623			8648	483560	492207	+	conserved hypothetical protein	6								PF10351.4,PF10305.4,PF10344.4,PF10347.4,PF10293.4,PF10359.4
PNEG_01624			695	492592	493286	-	ribonuclease H	6								PF00075.19
PNEG_01625			4921	493564	498484	+	transcription factor tfiiic complex subunit sfc3 *C	6								PF04182.7
PNEG_01626			2212	499175	501386	-	yap-binding protein-like protein	6								PF08568.5
PNEG_01628			3575	501739	505313	+	nuclear cohesin complex subunit *C	6								PF08514.6
PNEG_01629			453	505357	505809	-	prefoldin subunit 1 *C	6								PF01920.15
PNEG_01630			1005	505862	506866	+	ubiquitin-conjugating enzyme *C	6								PF00179.21
PNEG_01631			1507	506942	508448	+	DNA-directed RNA polymerase III subunit RPC4 *C	6								PF05132.9
PNEG_01632			1189	509480	510668	+	Palmitoyltransferase *C	6								PF01529.15
PNEG_01633			4237	510962	515198	+	DNA polymerase delta catalytic subunit *C	6								PF00136.16,PF14260.1,PF03104.14
PNEG_01634			3933	515258	519190	-	putative cell division control protein Cdc25 (Ras Guanine nucleotide exchange factor domain) *C	6								PF07653.12,PF00617.14,PF00618.15,PF00018.23
PNEG_01635			839	520634	521472	+	putative signal sequence receptor alpha chain protein	6								PF03896.11
PNEG_01636			1835	521544	523378	-	telomere end-binding protein Pot1 *C	6								PF02765.12
PNEG_01638			2119	524418	526536	+	karyopherin alpha subunit, putative *C	6								PF01749.15,PF13513.1,PF02985.17,PF00514.18,PF13646.1
PNEG_01639			1332	526962	528293	-	G2/mitotic-specific cyclin 3 *C	6								PF00134.18,PF02984.14
PNEG_01640			1246	530075	531320	+	similar to P. carinii p55 antigen type 3	6
PNEG_01641			3676	532282	535957	+	major surface glycoprotein family protein	6								PF12373.3,PF02349.10
PNEG_01642			3633	26	3658	-	major surface glycoprotein family protein	7								PF12373.3,PF02349.10
PNEG_01643			418	5209	5626	+	U3 small nucleolar RNA-associated protein	7
PNEG_01644			646	6777	7422	-	Similar to 54S ribosomal protein L8, mitochondrial *C	7								PF01196.14
PNEG_01646			480	8404	8883	-	conserved hypothetical protein *C	7
PNEG_01647			4559	8970	13528	-	Metalloprotease	7								PF00675.15,PF05193.16,PF08660.6
PNEG_01648			2088	14615	16702	-	putative chorismate synthase protein *C	7
PNEG_01649			1058	14563	15620	+	Ribonuclease H-like protein *C	7								PF09159.5
PNEG_01650			1043	16744	17788	+	rRNA processing protein gar2 *C	7								PF13893.1,PF00076.17,PF14259.1
PNEG_01651			1396	17261	18656	-	CHD5 domain-containing protein	7								PF04420.9
PNEG_01652			313	18908	19220	-	Four F5 protein	7								PF04419.9
PNEG_01653			1018	20171	21188	+	vacuolar sorting protein Vps32 *C	7								PF03357.16
PNEG_01654			773	21287	22059	-	Survival motor neuron-like protein 1	7								PF06003.7
PNEG_01655			329	22789	23117	+	NatC N-acetyltransferase non catalytic Sm-like domain subunit Naa38	7								PF01423.17
PNEG_01656			1226	23297	24522	-	UBA domain protein Dph1 *C	7								PF00240.18,PF11976.3,PF10302.4
PNEG_01657			2410	24707	27116	-	conserved hypothetical protein (SH3 superfamily) *C	7								PF07647.12,PF00536.25,PF00169.24,PF07653.12,PF00018.23
PNEG_01658			802	27441	28242	+	DOA4-independent degradation protein 4 *C	7								PF03357.16
PNEG_01659			643	28996	29638	-	N alpha-acetylation like protein Nat2 (Protein of unknown function (DUF1279) superfamily) *C	7								PF06916.8
PNEG_01660			340	30029	30368	-	diphthamide biosynthesis protein 3 *C	7								PF05207.8
PNEG_01661			340	30730	31069	-	unknown hypothetical protein	7								PF04568.7
PNEG_01662			1423	31249	32678	-	14-3-3-like protein	7								PF00244.15
PNEG_01663			1709	32979	34687	+	UDP-N-acetylglucosamine pyrophosphorylase	7								PF01704.13
PNEG_01664			2974	35022	37995	-	putative cAMP dependent kinase *C	7
PNEG_01665			1319	38238	39556	-	U5 snRNP complex subunit, putative	7								PF00400.27
PNEG_01666			819	39725	40543	+	BET3 family protein *C	7								PF04051.11
PNEG_01667			373	40627	40999	-	unknown hypothetical protein	7								PF10224.4
PNEG_01668			478	41514	41991	-	NADH:ubiquinone oxidoreductase kD subunit	7
PNEG_01669			4835	42081	46915	+	SNF2 family helicase Swr1 *C	7								PF00176.18,PF07529.8,PF00271.26
PNEG_01670			786	47037	47822	+	26S proteasome non-ATPase regulatory subunit 9 *C	7
PNEG_01671			1530	47882	49411	-	CDC7 protein kinase *C	7								PF07714.12,PF00069.20
PNEG_01672			1469	49492	50960	-	conserved hypothetical protein *C	7
PNEG_01673			1676	51244	52919	-	similar to mRNA binding post-transcriptional regulator (Csx1) (RRM super family) *C	7								PF13893.1,PF08777.6,PF00076.17,PF14259.1
PNEG_01674			3271	53496	56766	-	SWI/SNF family DNA-dependent ATPase Ris1 *C	7								PF00176.18,PF13923.1,PF00271.26,PF00097.20
PNEG_01675			1371	59896	61266	+	C6 transcription factor, putative *C	7								PF00172.13
PNEG_01676			777	61365	62141	-	DNA-directed RNA polymerase I complex subunit Rpa43 *C	7								PF03876.12
PNEG_01677			1206	62222	63427	+	Chaperone J-domain-containing protein *C	7								PF00226.26
PNEG_01678			1683	63694	65806	+	clumping factor B *C	7
PNEG_01679			268	65549	65816	-	cytochrome C oxidase assembly protein	7
PNEG_01680			683	65987	66669	+	V-type ATPase, G subunit *C	7								PF03179.10
PNEG_01681			1347	66955	68301	+	unknown hypothetical protein	7
PNEG_01682			819	68364	69182	+	unknown hypothetical protein	7
PNEG_01683			1162	69264	70425	+	unknown hypothetical protein	7
PNEG_01684			281	70527	70807	-	hypothetical protein with no homology to anything	7
PNEG_01685			985	72156	73140	-	short-chain dehydrogenase/reductase-like protein *C	7								PF13561.1,PF08659.5,PF00106.20
PNEG_01686			704	73536	74239	-	Sporulation-specific protein spo7	7								PF03907.8
PNEG_01687			387	74371	74757	-	isocitrate dehydrogenase subunit 2, mitochondrial precursor *C	7								PF00180.15
PNEG_01688			1092	74809	75900	-	isocitrate dehydrogenase subunit 2 *C	7								PF00180.15
PNEG_01689			3357	76037	79393	+	Similar to Exocyst complex component 2 *C	7								PF08700.6
PNEG_01690			3700	79592	83291	+	GTP binding Bms1 *C	7								PF00004.24,PF04950.7,PF08142.7
PNEG_01691			2246	84237	86482	+	RNA-binding, RBD *C	7								PF13893.1,PF14259.1,PF00076.17
PNEG_01692			3234	86767	90000	+	Elongation factor 2 (EF2 binding domain)	7								PF01926.18,PF03144.20,PF03764.13,PF00679.19,PF00009.22
PNEG_01693			2996	90215	93210	-	Chromosome transmission fidelity protein *C	7								PF00004.24,PF05496.7
PNEG_01694			1774	93420	95193	-	MFS transporter *C	7								PF07690.11
PNEG_01695			906	96317	97222	+	3-demethylubiquinone-9 3-O-methyltransferase (AdoMet_Mtases superfamily) *C	7								PF13847.1,PF08241.7,PF06325.8,PF05175.9,PF02353.15,PF08003.6,PF13659.1,PF05401.6,PF13489.1,PF12847.2,PF13649.1,PF01209.13,PF08242.7
PNEG_01696			727	97433	98159	-	SNF7 family protein	7								PF03357.16
PNEG_01697			3218	98341	101558	+	Sit4-associated protein (Sap185), putative *C	7								PF04499.10
PNEG_01698			1728	101751	103478	+	NADH oxidoreductase F subunit *C	7								PF10589.4,PF01512.12,PF10531.4
PNEG_01699			571	103679	104249	-	Ubi4p (Saccharomyces cerevisiae) (ubiquitin family)	7								PF00240.18,PF11976.3,PF13881.1,PF13019.1
PNEG_01700			2789	105094	107882	+	glycerol-3-phosphate acyltransferase Sct1, putative	7								PF01553.16
PNEG_01701			1913	107758	109670	-	mannose-1-phosphate guanyltransferase Mpg1	7								PF00483.18,PF12804.2,PF00132.19
PNEG_01702			1363	109886	111248	+	F-box/WD repeat-containing protein pof11 *C	7								PF00646.28,PF12937.2,PF00400.27
PNEG_01703			3164	111419	114582	+	conserved hypothetical protein *C	7
PNEG_01704			910	114517	115426	-	related to SRP40-serine-rich protein with a role in pre-ribosome assembly or transport *C	7								PF05022.7,PF08513.6
PNEG_01705			3729	115544	119272	+	Similar to Exocyst complex component 1 *C	7								PF09763.4
PNEG_01706			1127	119278	120404	-	UBA domain-containing protein Ucp14 *C	7								PF00627.26
PNEG_01707			1079	120480	121558	+	manganese-dependent superoxide dismutase *C	7								PF02777.13,PF00081.17
PNEG_01708			2593	121601	124193	-	myosin V *C	7								PF00612.22
PNEG_01709			1893	124327	126219	-	C2H2 finger and ankyrin domain protein, putative *C	7
PNEG_01710			1887	126726	128612	+	EH domain binding protein epsin 2 *C	7								PF01417.15
PNEG_01711			1107	128704	129810	+	transcription factor TFIIE beta subunit *C	7								PF02186.10
PNEG_01712			801	129883	130683	-	DNA replication complex GINS protein psf3	7								PF05916.6
PNEG_01713			2781	130781	133561	+	Similar to G-patch domain-containing protein *C	7								PF12656.2,PF12457.3,PF01585.18,PF07842.7
PNEG_01714			551	133705	134255	+	conserved hypothetical protein *C	7
PNEG_01715			830	136079	136908	-	DNAJC9 family DNAJ domain-containing protein *C	7								PF00226.26
PNEG_01716			1672	136971	138642	-	calcium/proton exchanger *C	7								PF01699.19
PNEG_01717			799	139104	139902	-	conserved hypothetical protein *C	7
PNEG_01718			1338	140286	141623	-	OB-fold nucleic acid binding domain protein *C	7								PF10451.4
PNEG_01719			377	143180	143556	+	conserved hypothetical protein *C	7								PF09495.5
PNEG_01720			1010	144854	145863	+	Cyclin *C	7								PF00134.18,PF08613.6
PNEG_01721			2825	146506	149330	+	plasma-membrane proton-efflux P-type ATPase (E1-E2 ATPase superfamily) *C	7								PF00122.15,PF12710.2,PF00702.21,PF00690.21
PNEG_01722			1387	149767	151153	-	chaperone activator Aha1 *C	7								PF09229.6,PF08327.6
PNEG_01723			700	151880	152579	-	centrin *C	7								PF00036.27,PF13499.1,PF13833.1,PF13202.1,PF13405.1
PNEG_01724			6163	152772	158934	+	similar to nucleoporin Nup98 and Nup96 (nucleoporin family members)	7								PF04096.9,PF12110.3
PNEG_01725			6407	159107	165513	+	filament-forming protein *C	7								PF07926.7
PNEG_01726			657	165615	166271	+	Similar to Dynactin subunit 6*C	7								PF00132.19
PNEG_01727			1460	166380	167839	+	di-trans,poly-cis-decaprenylcistransferase *C	7								PF01255.14
PNEG_01729			2938	167941	170878	-	putative Meiosis specific protein Hop1 *C	7								PF02301.13
PNEG_01730			1149	172112	173260	+	C2H2 and C2HC zinc finger *C	7								PF13894.1,PF13465.1,PF00096.21
PNEG_01731			2708	173957	176664	+	ATP-dependent zinc metalloprotease YME1 homolog	7								PF07728.9,PF00004.24,PF05496.7,PF01434.13
PNEG_01732			3012	177141	180152	+	cell division contral protein Cdc4 (WD40 superfamily)	7								PF00646.28,PF12937.2,PF00400.27
PNEG_01733			962	180714	181675	-	3,4-dihydroxy-2-butanone 4-phosphate synthase *C	7								PF00926.14
PNEG_01734			357	180482	180838	+	ribosomal protein subunit Mrp10 *C	7								PF06747.8
PNEG_01735			1362	181864	183225	+	conserved hypothetical protein *C	7
PNEG_01736			2504	181871	184374	-	histone acetyltransferase, putative *C	7								PF01853.13
PNEG_01737			292	184484	184775	+	unknown hypothetical protein	7
PNEG_01738			2948	184882	187829	-	putative Vacuolar ATPase 98 kDa subunit *C	7								PF01496.14
PNEG_01739			4290	187960	192249	-	RING-10 protein *C	7								PF02148.14,PF13639.1,PF07576.7,PF13249.1,PF00432.16
PNEG_01740			974	192616	193589	-	mitochondrial 2-oxodicarboxylate carrier 2 *C	7								PF00153.22
PNEG_01741			291	193634	193924	-	unknown hypothetical protein	7
PNEG_01742			1134	194138	195271	+	nuclear protein Es2 *C	7								PF09751.4,PF03867.9
PNEG_01743			372	195389	195760	-	60S ribosomal protein L39	7								PF00832.15
PNEG_01744			514	195806	196319	-	mating-type switching protein swi5 *C	7								PF07061.6
PNEG_01745			2060	196915	198974	-	DNA damage tolerance protein rad31 *C	7								PF00899.16
PNEG_01746			1841	196901	198741	+	hsp 30	7								PF00011.16
PNEG_01747			1865	199262	201126	+	Second of Mu2 adaptin subunit (ap50) of ap2 adaptor *C	7								PF00928.16
PNEG_01748			1872	201182	203053	-	BAR domain-containing protein *C	7								PF03114.13
PNEG_01749			4361	203831	208191	+	ubiquitin carboxyl-terminal hydrolase	7								PF00443.24,PF13423.1,PF06337.7
PNEG_01750			429	208313	208741	-	54s ribosomal protein l31	7								PF09784.4
PNEG_01751			2146	208891	211036	-	transcription factor hoxa13 *C	7
PNEG_01752			3187	211599	214785	+	Atypical/PI4K protein kinase *C	7								PF00454.22,PF11522.3
PNEG_01753			4494	214984	219477	+	ER-localized ubiquitin ligase Doa10 (RING finger domain) *C	7
PNEG_01754			1921	219633	221553	-	similar to FAD binding domain-containing protein	7								PF00175.16,PF00667.15
PNEG_01755			1132	221810	222941	-	vacuolar protein sorting protein vps66 *C	7
PNEG_01756			2103	223465	225567	+	conserved hypothetical protein *C	7								PF13096.1
PNEG_01757			686	224935	225620	-	50S ribosomal protein L13e *C	7								PF01294.13
PNEG_01758			1645	225836	227480	-	CMGC/CDK protein kinase *C	7								PF07714.12,PF00069.20
PNEG_01759			1420	227687	229121	+	DUF185 domain-containing protein *C	7								PF02636.12
PNEG_01760			1406	229103	230508	-	RNA polymerase II associated Paf1 complex (predicted) *C	7								PF03985.8
PNEG_01761			2168	230644	232822	+	Armadillo-type fold GTP binding protein *C	7
PNEG_01762			1556	236057	237612	+	autophagy associated lipase Atg15 *C	7								PF01764.20
PNEG_01763			894	237964	238857	+	putative pre-mRNA-splicing factor cwc24 *C	7								PF00642.19,PF13920.1,PF13923.1,PF00097.20
PNEG_01764			3229	239236	242464	+	similar to DUF625 (SMK-1 superfamily, longevity) *C	7								PF04802.10
PNEG_01765			754	242317	243070	-	meiotic chromosome segregation protein	7								PF10382.4
PNEG_01766			2069	243121	245189	-	squalene monooxygenase	7								PF08491.5,PF01494.14
PNEG_01767			3215	245698	248912	+	HEAT repeat protein*C	7
PNEG_01768			1451	249029	250479	-	eukaryotic translation initiation factor 5 (W2 superfamily) *C	7								PF02020.13,PF01873.12
PNEG_01769			1612	251108	252719	-	signal transducer*C	7								PF08265.6,PF05764.8
PNEG_01770			3363	252941	256303	+	putative RNA binding protein Jsn1 *C	7								PF13893.1,PF00076.17,PF00806.14
PNEG_01771			805	256890	257694	+	conserved hypothetical protein *C	7								PF12855.2
PNEG_01772			3124	258000	261123	-	chromatin remodeling complex protein *C	7								PF02791.12,PF10537.4
PNEG_01773			15756	261539	277337	+	putative midasin (AAA ATPase) protein *C	7								PF07728.9,PF00004.24,PF07726.6
PNEG_01774			268	277395	277662	-	H/ACA ribonucleoprotein complex subunit 3	7								PF04135.7
PNEG_01775			1912	277859	279770	+	SNF5/SMARCB1/INI1 domain-containing protein *C	7								PF04855.7
PNEG_01776			921	279907	280827	+	Signal recognition particle receptor subunit beta *C	7								PF09439.5,PF01926.18,PF00071.17,PF00025.16,PF08477.8
PNEG_01777			2344	281146	283489	+	Palmitoyltransferase akr1 *C	7								PF01529.15,PF00023.25,PF12796.2,PF13857.1,PF13606.1,PF13637.1
PNEG_01778			2045	283796	285840	-	differentiation regulator (Nrd1), putative *C	7								PF13893.1,PF14259.1,PF00076.17
PNEG_01779			2005	286372	288376	+	cytoplasmic asparagine-tRNA ligase Nrs1 *C	7								PF01336.20,PF00152.15
PNEG_01780			2370	288475	290844	-	Clr6 histone deacetylase associated PHD protein- 2 Cph2 *C	7								PF00628.24
PNEG_01781			1383	291168	292550	-	curved DNA-binding protein	7								PF00557.19
PNEG_01782			818	292902	293719	-	conserved hypothetical protein *C	7								PF08574.5
PNEG_01783			4559	293931	298489	+	Similar to Sister chromatid cohesion protein pds5 *C	7
PNEG_01784			733	298743	299475	-	conserved hypothetical protein *C	7
PNEG_01785			1021	299844	300864	-	CC42_CANAL CELL division control protein 42 *C	7								PF00071.17,PF08477.8,PF00025.16
PNEG_01786			1265	301771	303035	+	sterol 24-c-methyltransferase, putative *C	7								PF13847.1,PF08241.7,PF08498.5,PF02353.15,PF13659.1,PF13649.1,PF01209.13,PF13489.1,PF12847.2,PF08242.7
PNEG_01787			2586	303389	305974	-	ATP-binding cassette sub-family F member 2 *C	7								PF00005.22,PF12848.2
PNEG_01788			1955	306301	308255	+	amidase signature enzyme *C	7								PF01425.16
PNEG_01789			1185	309405	310589	-	putative Initiation-specific alpha-1,6-mannosyltransferase *C	7								PF04488.10
PNEG_01790			4155	311590	315744	+	putative Rho guanyl-nucleotide exchange factor (RhoGEF domain) *C	7								PF00780.17,PF00621.15,PF00610.16
PNEG_01792			1002	316794	317800	-	V-type ATPase V0 proteolipid subunit *C	7								PF00137.16
PNEG_01793			276	318322	318597	+	Cytochrome c oxidase assembly protein, putative *C	7								PF10203.4
PNEG_01794			2138	319153	321290	-	SAGA complex subunit Spt8 *C	7								PF00400.27
PNEG_01795			8847	322274	331120	-	similar to beige/BEACH domain-containing protein *C	7								PF01363.16,PF02138.13,PF00400.27
PNEG_01796			1575	331631	333205	+	Autophagic serine protease Alp2 *C	7								PF05922.11,PF00082.17
PNEG_01797			1423	334331	335753	-	vacuolar membrane palmitoyltransferase *C	7								PF01529.15
PNEG_01798			6711	337294	344004	-	putative THO complex subunit Tho2 *C	7								PF11732.3,PF11262.3
PNEG_01799			1610	345235	346844	-	26S proteasome non-ATPase regulatory subunit	7								PF10508.4
PNEG_01800			2940	347184	350123	+	GRAM domain-containing protein *C	7								PF02893.15
PNEG_01801			1254	352088	353341	+	translation initiation factor eIF3i *C	7								PF00400.27
PNEG_01802			678	353683	354361	-	conserved hypothetical protein *C	7								PF10558.4
PNEG_01803			1190	355649	356838	+	unknown hypothetical protein *C	7
PNEG_01804			3970	356917	360886	-	putative mrc1-like domain-containing protein	7								PF09444.5
PNEG_01805			4516	361049	365564	-	transcription elongation factor Spt6 *C	7								PF00575.18,PF00017.19
PNEG_01806			1371	365857	367227	+	STE/STE7/MEK1 protein kinase *C	7								PF07714.12,PF00069.20
PNEG_01807			1462	367697	369158	+	Similar to AP-3 complex subunit mu-1	7								PF00928.16,PF01217.15
PNEG_01808			2074	369319	371392	+	RNA polymerase II associated Paf1 complex *C	7								PF03126.13
PNEG_01809			429	371494	371922	-	putative iron transporter FeoB	7
PNEG_01810			5022	372280	377301	+	DNA-directed RNA polymerase III complex large subunit Rpc1 *C	7								PF04983.13,PF04998.12,PF04997.7,PF05000.12,PF00623.15
PNEG_01811			1486	377644	379156	-	CMGC/CDK protein kinase *C	7								PF07714.12,PF00069.20
PNEG_01812			1274	380077	381350	-	spore wall assembly protein *C	7
PNEG_01813			637	382701	383337	+	Transcriptional coactivator *C	7								PF01381.17,PF08523.5,PF12844.2
PNEG_01814			553	383471	384023	-	cytochrome c oxidase subunit 5b *C	7								PF01215.14
PNEG_01815			3280	384386	387665	+	C-1-tetrahydrofolate synthase	7								PF02882.14,PF01268.14,PF00763.18
PNEG_01816			669	387743	388411	+	Similar to Low molecular weight phosphotyrosine protein phosphatase *C	7								PF01451.16
PNEG_01817			1302	387863	389164	-	ribosomal protein subunit L22	7								PF00237.14
PNEG_01818			1266	389717	391005	+	COP9 signalosome subunit 6, putative	7								PF13012.1,PF01398.16
PNEG_01819			899	391104	392002	-	cyclin-like protein	7								PF00134.18
PNEG_01821			2089	392197	394285	+	riboflavin synthase domain-like protein	7								PF00175.16,PF00667.15,PF00258.20
PNEG_01822			1706	394811	396516	-	vacuolar protein sorting-associated protein Vps17 *C	7								PF09325.5,PF00787.19
PNEG_01823			2657	396784	399440	+	Elongation factor G *C	7								PF00679.19,PF00009.22
PNEG_01824			1325	400033	401357	+	putative RNP domain protein (RNA recognition motif superfamily)	7								PF13893.1,PF00076.17,PF14259.1
PNEG_01825			1284	401568	402851	+	Smc5-6 complex non-SMC subunit Nse4 *C	7								PF08743.5
PNEG_01826			1858	403114	404971	-	putative cytosolic nonspecific (Cys-Gly) dipeptidase (Zinc peptidase like superfamily) *C	7								PF01546.23,PF07687.9
PNEG_01827			914	405918	406831	+	mitotic spindle checkpoint component mad2 *C	7								PF02301.13
PNEG_01828			2771	406876	409646	-	GTP-binding protein LepA *C	7								PF01926.18,PF03144.20,PF06421.7,PF00679.19,PF00009.22
PNEG_01829			2199	409711	411909	+	CCR4-NOT transcription complex, subunit 3 *C	7								PF04153.13,PF04065.10
PNEG_01830			1795	413986	415780	-	oligosaccharide translocation protein RFT1	7								PF04506.8
PNEG_01831			1101	416137	417244	-	conserved hypothetical protein *C	7
PNEG_01832			799	418275	419073	+	D-tyrosyl-tRNA(Tyr) deacylase	7								PF02580.11
PNEG_01833			2532	419284	421815	+	alpha,alpha-trehalase Ntp1 (Trehalase) *C	7								PF01204.13,PF07492.6
PNEG_01834			2970	423667	426636	-	spindle pole body component (Alp6), putative *C	7								PF04130.8
PNEG_01835			1073	427399	428471	-	proteasome subunit alpha type-6 *C	7								PF10584.4,PF00227.21
PNEG_01836			1143	428554	429696	+	replication licensing factor Cdt1 *C	7								PF08839.6
PNEG_01837			370	429862	430231	-	conserved hypothetical protein *C	7
PNEG_01838			1748	430539	432286	-	U3 snoRNP protein Utp15 *C	7								PF09384.5,PF00400.27
PNEG_01840			1233	433015	434247	+	ATPase GET3 *C	7								PF01656.18,PF13614.1,PF02374.10,PF00142.13
PNEG_01841			1997	434412	436408	-	fork head transcription factor Fhl1 *C	7								PF00250.13,PF00498.21
PNEG_01842			462	436727	437188	+	conserved hypothetical protein *C	7								PF12658.2
PNEG_01843			1014	437292	438305	+	inositol-pentakisphosphate 2-kinase *C	7								PF06090.7
PNEG_01844			1326	438771	440096	-	mannosyltransferase (Mannosyl_trans2 superfamily)	7								PF04188.8
PNEG_01845			725	440140	440864	+	BCAS2 domain protein *C	7								PF05700.6
PNEG_01847			3480	443033	446512	+	major surface glycoprotein family protein	7								PF12373.3,PF02349.10
PNEG_01848			4147	239	4385	-	similar to peptidase M16 family (peptidase)	8								PF00675.15,PF05193.16
PNEG_01849			865	4512	5376	+	KOW motif domain protein *C	8								PF00467.24
PNEG_01850			1681	7892	9572	+	high affinity glucose transporter *C	8								PF00083.19,PF07690.11
PNEG_01851			1235	10206	11440	+	tRNA methyl transferase *C	8								PF03054.11
PNEG_01852			510	11564	12073	-	chaperonin GroES *C	8								PF00166.16
PNEG_01853			1033	12180	13212	+	endoplasmic reticulum vesicle protein 25 *C	8								PF01105.19
PNEG_01854			2206	13390	15595	+	CAMK/CAMKL/AMPK protein kinase *C	8								PF07714.12,PF08587.6,PF00069.20
PNEG_01855			1327	15789	17115	+	Similar to Dolichyl-phosphate beta-glucosyltransferase *C	8								PF10111.4,PF13641.1,PF00535.21
PNEG_01856			3663	18339	22001	-	unknown hypothetical protein	8								PF13638.1,PF10373.4
PNEG_01857			335	22572	22906	+	conserved hypothetical protein *C	8
PNEG_01858			1362	24279	25640	+	conserved hypothetical protein *C	8
PNEG_01859			1794	26288	28081	-	DUF4451 domain fungal protein *C	8
PNEG_01860			530	28444	28973	+	non classical export pathway protein	8								PF01284.18
PNEG_01861			496	29594	30089	+	unknown hypothetical protein	8
PNEG_01862			764	31666	32635	-	NEDD8-conjugating enzyme UBC12 *C	8								PF00179.21
PNEG_01863			854	33441	34294	+	soluble epoxide hydrolase *C	8								PF01738.13
PNEG_01864			2571	34757	37327	+	morphogenesis protein (Msb1) *C	8								PF08101.6
PNEG_01865			758	37949	38706	-	37S ribosomal protein S24 *C	8								PF10213.4
PNEG_01866			624	38747	39370	+	N-acetylglucosaminyldiphosphodolichol N- acetylglucosaminyltransferase Alg13 (Glycosyltransferase_GTB_type superfamily) *C	8								PF04101.11
PNEG_01867			5036	39513	44548	-	putative Chromatin remodeling complex subunit *C	8								PF00176.18,PF00271.26
PNEG_01868			1921	44664	46584	+	rRNA methylase, putative, group 3 *C	8								PF08032.7,PF00588.14
PNEG_01869			906	45967	46872	-	unknown hypothetical protein	8
PNEG_01870			3492	47680	51171	+	conserved hypothetical protein *C	8
PNEG_01871			732	51225	51956	-	zf-U1-domain-containing protein *C	8								PF06220.7
PNEG_01872			1728	52169	53896	-	mediator complex subunit Pmc2/Med1 *C	8								PF10744.4
PNEG_01873			1238	54431	55668	-	glutamine synthetase *C	8								PF03951.14,PF00120.19
PNEG_01874			920	55924	56843	+	similar to G protein-coupled receptor (GPCR) : PQ-loop *C	8								PF04193.9
PNEG_01875			342	58665	59006	-	transcription factor TFIIH complex subunit Tfb5 *C	8								PF06331.7
PNEG_01876			1630	59296	60925	+	glyceraldehyde 3-phosphate dehydrogenase	8								PF00044.19,PF02800.15
PNEG_01877			1598	61414	63011	-	Similar to Actin-like protein	8								PF00022.14
PNEG_01878			1167	63242	64408	+	dihydroorotase, homodimeric type *C	8								PF13147.1,PF04909.9
PNEG_01879			1374	64491	65864	-	zinc knuckle TRAMP complex subunit Air1	8								PF00098.18
PNEG_01880			754	66140	66893	+	unfolded protein response protein Orm1, putative *C	8								PF04061.9
PNEG_01881			1056	67653	68708	-	conserved hypothetical protein *C	8
PNEG_01882			2120	70441	72560	-	signal recognition particle protein *C	8								PF00448.17,PF02881.14,PF04086.8
PNEG_01883			1346	72700	74045	-	Guanine nucleotide binding protein beta subunit (WD40 domain) *C	8								PF00400.27
PNEG_01884			769	74202	74970	-	conserved hypothetical protein *C	8
PNEG_01885			4416	75204	79619	+	SNF2 family helicase/ATPase *C	8								PF09110.6,PF00176.18,PF04851.10,PF09111.5,PF00271.26,PF11496.3
PNEG_01886			1241	78309	79549	-	Ino80 complex subunit Iec3 *C	8
PNEG_01887			2415	81181	83595	-	mitochondrial outer membrane transporter (Tetratricopeptide repeat domains) *C	8								PF13414.1,PF00515.23,PF07719.12,PF13181.1,PF13371.1
PNEG_01888			1080	83915	84994	+	transcription factor TFIID complex subunit 8 *C	8								PF10406.4
PNEG_01889			1143	85185	86327	+	fungal zn(2)-cys(6) binuclear cluster domain protein	8
PNEG_01890			1529	86586	88114	+	peptide chain release factor *C	8								PF03462.13,PF00472.15
PNEG_01891			2402	88185	90586	-	putative Golgi transport protein Sly1 *C	8								PF00995.18
PNEG_01892			3178	91128	94305	+	mRNA cleavage and polyadenylation specificity factor complex associated protein	8
PNEG_01893			4812	94466	99277	+	phospholipase D1 *C	8								PF00614.17,PF00787.19,PF13091.1
PNEG_01894			1211	99386	100596	+	exosome complex exonuclease RRP4 *C	8								PF14382.1
PNEG_01895			765	100662	101426	+	4-amino-4-deoxychorismate lyase *C	8								PF01063.14
PNEG_01896			449	101446	101894	-	DUF339-domain-containing protein *C	8								PF03937.11
PNEG_01897			788	102385	103172	-	MSF1-domain-containing protein *C	8								PF04707.9
PNEG_01898			1675	103404	105078	+	tryptophanyl-tRNA synthetase, cytoplasmic *C	8								PF00579.20
PNEG_01899			1433	105113	106792	+	CMGC/MAPK/ERK1 protein kinase *C	8								PF07714.12,PF00069.20
PNEG_01900			2986	107037	110022	-	oxysterol binding protein *C	8								PF01237.13
PNEG_01901			699	111095	111793	+	Transgelin *C	8								PF00307.26
PNEG_01902			1071	111997	113067	+	Protein csh3	8								PF07653.12,PF00018.23
PNEG_01903			1302	113310	114611	+	SAP domain-containing protein *C	8								PF02037.22
PNEG_01904			1086	115607	116692	-	cytosolic Fe-S cluster assembly factor CFD1	8								PF01656.18,PF09140.6,PF10609.4
PNEG_01905			597	116871	117467	-	60S ribosomal protein L14 *C	8								PF01929.12
PNEG_01906			446	117661	118106	+	ubiquitin-60S ribosomal protein L40	8								PF00240.18,PF11976.3,PF01020.12
PNEG_01907			730	118258	118987	-	30S ribosomal protein S8e *C	8								PF01201.17
PNEG_01908			1125	119463	120587	-	Pre2 proteasome beta-5 subunit *C	8								PF00227.21
PNEG_01909			1361	121077	122437	-	conserved hypothetical protein *C	8
PNEG_01910			2005	123988	125992	-	serine hydroxymethyltransferase *C	8								PF00464.14
PNEG_01911			695	126270	126964	-	acid phosphatase AphA *C	8
PNEG_01912			2738	128032	130769	-	PX domain-containing protein *C	8								PF02194.10,PF08628.7,PF00787.19
PNEG_01913			1975	130930	132904	-	DUF803 domain membrane protein *C	8								PF05653.9,PF00892.15,PF13536.1
PNEG_01914			1356	133658	135013	+	Butyrate response factor 2 *C	8								PF00642.19
PNEG_01915			8971	135315	144285	+	putative translation activator GCN1 *C	8								PF12074.3
PNEG_01916			714	144374	145087	+	50S ribosomal protein L19e *C	8								PF01280.15
PNEG_01917			1206	145320	146525	-	CMGC/DYRK protein kinase *C	8								PF07714.12,PF00069.20
PNEG_01918			608	146552	147159	-	serine/threonine protein kinase *C	8
PNEG_01919			2729	147410	150138	-	fimbrin-like potential actin filament bundling protein	8								PF00307.26
PNEG_01920			954	150374	151327	-	Ras GTPase Rab11	8								PF01926.18,PF00071.17,PF08477.8,PF00025.16,PF00009.22
PNEG_01921			2326	152014	154339	-	similar to ascopre maturation 1 (Kila-N DNA BINDING) *C	8								PF04383.8
PNEG_01922			427	155072	155498	-	RNA polymerase II transcriptional coactivator	8								PF02229.11
PNEG_01923			2455	155615	158069	+	MIT domain-containing protein *C	8								PF04212.13
PNEG_01924			609	158351	158959	+	histone chaperone Chz1	8								PF09649.5
PNEG_01925			1728	159374	161101	+	TFIIH basal transcription factor complex p47 subunit *C	8								PF04056.9,PF07975.7,PF13519.1
PNEG_01926			2541	161411	163951	-	Pumilio-family RNA binding repeat protein *C	8								PF00806.14
PNEG_01927			660	164439	165098	+	putative peroxiredoxin Q (thioredoxin (TRX)-like superfamily)	8								PF00578.16,PF08534.5
PNEG_01928			858	165519	166376	+	ER lumen protein retaining receptor *C	8								PF00810.13
PNEG_01929			2485	166849	169333	-	cytokinesis regulator (Byr4) *C	8
PNEG_01930			3255	169907	173161	-	Pumilio-family RNA binding repeat containing protein *C	8								PF00806.14
PNEG_01931			4084	174466	178549	+	DNA-directed RNA polymerase III complex subunit Rpc2 *C	8								PF04563.10,PF04566.8,PF04565.11,PF00562.23,PF04561.9,PF04567.12,PF04560.15
PNEG_01932			2720	178740	181459	+	putative Amino-acid N-acetyltransferase subunit Mak10 *C	8								PF04112.8
PNEG_01933			1509	181550	183058	-	Cytochrome b-c1 complex subunit 2,mitochondrial *C	8								PF00675.15,PF05193.16
PNEG_01934			1999	183290	185288	+	DNA-directed RNA polymerase III complex subunit Rpc82	8								PF08221.6,PF05645.8
PNEG_01935			1162	185525	186686	+	putative membrane protein	8								PF00892.15
PNEG_01936			1343	186851	188193	-	transcription elongation factor complex subunit Iws1 *C	8								PF08711.6
PNEG_01937			199	188691	188889	+	unknown hypothetical protein	8
PNEG_01938			1635	188966	190600	-	nucleoporin Nup44 *C	8								PF13874.1
PNEG_01939			2846	190612	193457	+	NADH-ubiquinone oxidoreductase 20.8 kDa subunit *C	8								PF06747.8
PNEG_01940			2819	191536	194382	-	chromosome segregation protein (SepB) *C	8								PF12341.3,PF08662.6,PF07676.7,PF00400.27
PNEG_01941			2095	194444	196538	-	Rik1-associated factor 1	8								PF00400.27
PNEG_01942			1442	197772	199213	+	Probable YHM1 *C	8								PF00153.22
PNEG_01943			1242	199577	200818	-	Similar to Chitin synthase export chaperone	8								PF12271.3
PNEG_01944			2683	201375	204057	-	ATP-dependent DNA ligase Cdc17 *C	8								PF04679.10,PF04675.9,PF01068.16
PNEG_01945			525	204333	204857	-	cytochrome c oxidase subunit IV *C	8								PF02936.9
PNEG_01946			2926	205397	208322	+	Histone deacetylase clr3 *C	8								PF09757.4,PF00850.14
PNEG_01947			765	208468	209232	+	Translation initiation factor SUI1	8								PF01253.17
PNEG_01948			2370	210675	213044	+	DNA repair protein endonuclease SAE2/ctip carboxy-terminal protein *C	8								PF08573.5
PNEG_01949			661	213275	213935	+	phosphoglycerate mutase family protein *C	8								PF00300.17
PNEG_01950			2109	214105	216213	-	Zinc finger SWIM domain-containing protein sws1 *C	8
PNEG_01951			1708	214210	215917	+	CDC50 family protein *C	8								PF03381.10
PNEG_01952			846	216281	217126	-	putative nucleoside diphosphate kinase protein	8								PF00334.14
PNEG_01953			917	217380	218296	+	proteasome component PUP2 *C	8								PF10584.4,PF00227.21
PNEG_01954			1161	218338	219498	-	Mob1 family protein *C	8								PF03637.12
PNEG_01955			1760	219772	221531	+	COBW domain-containing protein 1 *C	8								PF07683.9,PF02492.14,PF03029.12
PNEG_01956			1245	221602	222846	+	ran GTPase binding protein Hba1 *C	8								PF00638.13
PNEG_01957			2424	223113	225536	+	Heat shock protein 70 *C	8								PF00012.15
PNEG_01958			1878	225748	227625	-	GDP dissociation inhibitor Gdi1 *C	8								PF00996.13
PNEG_01959			623	228018	228640	-	54S ribosomal protein L4,mitochondrial	8								PF06984.8
PNEG_01960			1314	228843	230156	-	delta 9 fatty acid desaturase *C	8								PF00487.19,PF00173.23
PNEG_01961			2458	230795	233252	-	RING finger family protein (ring finger family member) *C	8								PF12861.2,PF13639.1,PF12678.2,PF13923.1,PF00097.20
PNEG_01962			4391	233875	238265	+	putative nuclear condensin complex subunit smc2 protein *C	8								PF06470.8,PF02463.14,PF13304.1,PF13476.1
PNEG_01963			1744	238494	240914	+	mitochondrial DnaJ chaperone (Mdj1), putative *C	8								PF00684.14,PF01556.13,PF00226.26
PNEG_01964			667	238341	239007	-	protein AMFR *C	8								PF02845.11
PNEG_01965			439	241183	241621	-	conserved hypothetical protein *C	8								PF13867.1
PNEG_01966			477	241990	242466	-	alpha- glucosyltransferase alg-10 *C	8								PF09796.4
PNEG_01967			1427	242900	244326	-	Polycomb protein EED *C	8								PF00400.27
PNEG_01968			1624	244747	246370	+	aspartate aminotransferase *C	8								PF00155.16
PNEG_01969			4834	246683	251516	-	DEAD box-containing helicase-like transcription factor/DNA repair protein	8								PF00176.18,PF13639.1,PF13920.1,PF13923.1,PF00097.20
PNEG_01970			2481	251864	254344	+	long-chain fatty-acid-CoA ligase *C	8								PF00501.23
PNEG_01971			1134	254662	255795	+	translation initiation factor eIF3g *C	8								PF12353.3,PF13893.1,PF00076.17,PF14259.1
PNEG_01972			1887	256244	258130	-	similar to TOR signaling pathway transcriptional corepressor Crf1 *C	8								PF10380.4
PNEG_01973			1976	258431	260406	+	protein PNS1	8								PF04515.7
PNEG_01974			667	260692	261358	+	conserved hypothetical protein *C	8
PNEG_01975			1310	261457	262766	-	Nucleoporin seh1 *C	8								PF00400.27
PNEG_01976			1619	262844	264462	+	UDP-N-acetylglucosamine-dolichyl-phosphate N-acetylglucosaminephosphate transferase, putative	8								PF00953.16
PNEG_01977			972	264467	265438	-	HD domain metal dependent phosphohydrolase (predicted) *C	8								PF01966.17,PF13023.1
PNEG_01978			848	265620	266467	-	bifunctional CMP deaminase family methyltransferase/riboflavin-specific deaminase *C	8								PF10294.4
PNEG_01979			2487	267099	269585	+	putative SET domain-containing protein 3 (SET superfamily ) *C	8								PF00628.24
PNEG_01980			1336	270015	271350	-	conserved fungal protein *C	8								PF10332.4
PNEG_01981			1854	271441	273294	+	tfiiic subunit *C	8								PF10419.4
PNEG_01982			2154	271467	273620	-	vacuolar protein sorting protein (Vps36), putative *C	8								PF04157.11,PF11605.3
PNEG_01983			649	273740	274388	+	V-type ATPase, F subunit *C	8								PF01990.12
PNEG_01984			635	274443	275077	-	Phosphatidylglycerol/phosphatidylinositol transfer protein (ML superfamily) *C	8								PF02221.10
PNEG_01985			638	275875	276512	+	bis(5'-nucleosidyl)-tetraphosphatase	8								PF11969.3,PF01230.18
PNEG_01986			827	276857	277683	+	5-formyltetrahydrofolate cyclo-ligase	8								PF01812.15
PNEG_01987			430	277711	278140	-	snRNP core protein Sme1 *C	8								PF01423.17
PNEG_01988			3266	278238	281503	+	mRNA transport regulator (Mtr10), putative *C	8								PF08389.7,PF03810.14
PNEG_01989			1594	281873	283466	+	Similar to Tumor susceptibility gene 101 protein	8								PF05743.8,PF09454.5
PNEG_01990			366	283616	283981	-	conserved hypothetical protein *C	8
PNEG_01991			3273	284073	287345	+	Nucleoporin-interacting protein NIC96	8								PF04097.9
PNEG_01992			710	287758	288467	-	unknown hypothetical protein	8
PNEG_01993			548	288930	289477	-	unknown hypothetical protein	8
PNEG_01994			1872	289595	291466	+	succinyl-CoA ligase beta-chain	8								PF08442.5,PF00549.14,PF13549.1
PNEG_01995			2089	291961	294049	-	transcription factor TFIIF complex alpha subunit Tfg1	8								PF05793.7
PNEG_01996			1757	294178	295934	+	poly(A) polymerase Cid1	8								PF03828.14,PF01909.18
PNEG_01997			2307	296045	298351	+	similar to plasma membrane stress response protein (Ist2)	8								PF04547.7
PNEG_01998			1013	298548	299560	+	26S protease regulatory subunit 8	8								PF07728.9,PF00004.24,PF07724.9,PF05496.7
PNEG_01999			389	299577	299965	+	26S proteasome subunit P45 family protein	8
PNEG_02000			1300	300227	301526	-	GTPase-activating protein GYP5 *C	8								PF00566.13
PNEG_02001			1034	301618	302651	-	Rab GTPase activator *C	8
PNEG_02002			11708	302993	314700	+	similar to Tom1 ubiquitin ligase (Hect Domain, ubiquitin ligase) *C	8								PF00627.26,PF06025.7,PF06012.7,PF00632.20,PF14377.1
PNEG_02003			467	314886	315352	+	mitochondrial 37S ribosomal protein RSM19 (Ribosomal S19 superfamily)	8								PF00203.16
PNEG_02004			305	315779	316083	+	DASH complex subunit dad4 *C	8								PF08650.5
PNEG_02005			2404	316349	318752	+	putative chromatin remodeling complex subunit (Nucleotide binding domain of sugar kinase/HSP/actin superfamily) *C	8								PF00022.14
PNEG_02006			1390	319041	320430	+	Brr6-like protein number 1*C	8								PF10104.4
PNEG_02007			1975	320629	322603	-	CMGC/SRPK protein kinase *C	8								PF07714.12,PF00069.20
PNEG_02008			1192	323194	324385	+	eukaryotic translation initiation factor 2 subunit beta *C	8								PF01873.12
PNEG_02009			1086	324874	325959	-	putative oxidoreductase (NADB Rossmann superfamily)	8								PF13561.1,PF08659.5,PF00106.20
PNEG_02010			1008	326684	327691	+	YggS family pyridoxal phosphate enzyme *C	8								PF01168.15
PNEG_02011			3108	327745	330852	-	Similar to AP-2 complex subunit alpha *C	8								PF02883.15,PF01602.15,PF02296.11
PNEG_02012			1053	330954	332006	+	Short-chain dehydrogenase/reductase SDR *C	8								PF13561.1,PF01370.16,PF08659.5,PF00106.20,PF13460.1
PNEG_02013			1557	330975	332531	-	similar to cytochrome c oxidase-assembly factor cox16 *C	8								PF14138.1
PNEG_02014			3553	333241	336793	-	Calcium permease family membrane transporter *C	8								PF01699.19,PF03733.8
PNEG_02015			1241	338075	339315	-	conserved hypothetical protein *C	8								PF10058.4
PNEG_02016			898	340074	340971	-	secretion-related small GTPase	8								PF00071.17,PF08477.8,PF00025.16,PF00009.22
PNEG_02017			1785	341270	343054	-	ATP synthase regulation protein NCA2	8								PF08637.5
PNEG_02018			799	343296	344094	+	40S ribosomal protein S6-B *C	8								PF01092.14
PNEG_02019			1365	344297	345661	+	ribose-phosphate pyrophosphokinase *C	8								PF13793.1,PF00156.22
PNEG_02020			1257	345846	347102	-	rab geranylgeranyltransferase alpha subunit *C	8								PF01239.17
PNEG_02021			1562	347357	348918	+	Cdc20/Fizzy subfamily WD repeat protein *C	8								PF00400.27
PNEG_02022			3721	349016	352736	-	leucyl-tRNA synthetase *C	8								PF00133.17,PF09334.6,PF08264.8,PF01406.14
PNEG_02023			3202	354367	357568	-	glycine dehydrogenase *C	8								PF00266.14,PF02347.11
PNEG_02024			470	358495	358964	-	conserved hypothetical protein *C	8								PF09696.5
PNEG_02025			639	359127	359765	+	Frataxin *C	8								PF01491.11
PNEG_02026			1071	359912	360982	-	ribosomal RNA large subunit methyltransferase J	8								PF01728.14
PNEG_02027			1407	361109	362515	-	conserved hypothetical protein *C	8
PNEG_02028			537	364253	364789	-	unknown hypothetical protein	8
PNEG_02029			1690	365005	366694	-	Tip elongation aberrant protein Tea4 (SH3 domain)	8								PF00018.23
[truncated: 1,558 more rows]
